# Supplementary material for: Multidrug resistance among uropathogenic clonal group A E. Coli isolates from Pakistani women with uncomplicated urinary tract infections
Source: BMC Microbiol. 2024 Mar 7;24:74. doi: 10.1186/s12866-024-03221-8 (PMC10919050; doi:10.1186/s12866-024-03221-8)
Supplement: Supplementary file 4 — Supplementary Material 4 [file 12866_2024_3221_MOESM4_ESM.xlsx]

## Sheet: Sheet1
Table S2. Genome annotaion with genomics features such as gene length, gene size and functional analysis
Feature ID	Type	Contig	Start	Stop	Length (bp)	Function	Subsystems	Begin	End	Region
fig|6666666.644195.peg.1	CDS	contig00001	943	446	498	Putative SOS response-associated peptidase YedK	- none -	446	943
fig|6666666.644195.peg.2	CDS	contig00001	1285	1052	234	UPF0033 protein YedF	- none -	1052	1285
fig|6666666.644195.peg.3	CDS	contig00001	2487	1282	1206	UPF0394 inner membrane protein YedE	- none -	1282	2487
fig|6666666.644195.peg.4	CDS	contig00001	2674	3087	414	Uncharacterized lipoprotein YedD	- none -	2674	3087
fig|6666666.644195.peg.5	CDS	contig00001	4608	3121	1488	Cytoplasmic alpha-amylase (EC 3.2.1.1)	Maltose and Maltodextrin Utilization	3121	4608
fig|6666666.644195.peg.6	CDS	contig00001	5051	4686	366	Flagellar biosynthesis protein FliT	- none -	4686	5051
fig|6666666.644195.peg.7	CDS	contig00001	5461	5051	411	Flagellar biosynthesis protein FliS	- none -	5051	5461
fig|6666666.644195.peg.8	CDS	contig00001	6892	5477	1416	Flagellar cap protein FliD	- none -	5477	6892
fig|6666666.644195.peg.9	CDS	contig00001	7140	8189	1050	Flagellin FliC	- none -	7140	8189
fig|6666666.644195.peg.10	CDS	contig00001	8353	9072	720	RNA polymerase sigma factor for flagellar operon	Flagellar motility, Transcription initiation, bacterial sigma factors	8353	9072
fig|6666666.644195.peg.11	CDS	contig00001	9118	9669	552	Regulator of sigma S factor FliZ	- none -	9118	9669
fig|6666666.644195.peg.12	CDS	contig00001	9700	10557	858	L-cystine ABC transporter (wide substrate range), substrate-binding protein FliY	- none -	9700	10557
fig|6666666.644195.peg.13	CDS	contig00001	10662	11648	987	D-cysteine desulfhydrase (EC 4.4.1.15)	Adaptation to d-cysteine	10662	11648
fig|6666666.644195.peg.14	CDS	contig00001	11663	12331	669	L-cystine ABC transporter (wide substrate range), permease protein YecS	- none -	11663	12331
fig|6666666.644195.peg.15	CDS	contig00001	12328	13080	753	L-cystine ABC transporter (wide substrate range), ATP-binding protein YecC	- none -	12328	13080
fig|6666666.644195.peg.16	CDS	contig00001	13310	14032	723	N-(3-oxohexanoyl)-L-homoserine lactone-binding transcriptional activator @ N-(3-oxooctanoyl)-L-homoserine lactone-binding transcriptional activator	- none -	13310	14032
fig|6666666.644195.peg.17	CDS	contig00001	14324	14100	225	Uncharacterized protein YecF	- none -	14100	14324
fig|6666666.644195.peg.18	CDS	contig00001	14487	14311	177	FIG00639474: hypothetical protein	- none -	14311	14487
fig|6666666.644195.peg.19	CDS	contig00001	14641	14525	117	FIG00638802: hypothetical protein	- none -	14525	14641
fig|6666666.644195.peg.20	CDS	contig00001	14783	15439	657	BarA-associated response regulator UvrY (= GacA = SirA)	- none -	14783	15439
fig|6666666.644195.peg.21	CDS	contig00001	15436	17268	1833	Excinuclease ABC subunit C	DNA repair, UvrABC system	15436	17268
fig|6666666.644195.peg.22	CDS	contig00001	17325	17873	549	CDP-diacylglycerol--glycerol-3-phosphate 3-phosphatidyltransferase (EC 2.7.8.5)	CBSS-316407.3.peg.1371	17325	17873
fig|6666666.644195.rna.1	RNA	contig00001	18025	18100	76	tRNA-Gly-GCC	tRNAs	18025	18100
fig|6666666.644195.rna.2	RNA	contig00001	18154	18227	74	tRNA-Cys-GCA	tRNAs	18154	18227
fig|6666666.644195.rna.3	RNA	contig00001	18240	18326	87	tRNA-Leu-TAA	- none -	18240	18326
fig|6666666.644195.peg.23	CDS	contig00001	18522	19187	666	Uncharacterized protein YecA	- none -	18522	19187
fig|6666666.644195.peg.24	CDS	contig00001	20400	19249	1152	Tyrosine-specific transport protein	- none -	19249	20400
fig|6666666.644195.peg.25	CDS	contig00001	20399	20512	114	hypothetical protein	- none -	20399	20512
fig|6666666.644195.peg.26	CDS	contig00001	20651	20890	240	Uncharacterized protein YecH	- none -	20651	20890
fig|6666666.644195.peg.27	CDS	contig00001	21425	20928	498	Bacterial non-heme ferritin (EC 1.16.3.2)	- none -	20928	21425
fig|6666666.644195.peg.28	CDS	contig00001	21450	21590	141	FIG00637990: hypothetical protein	- none -	21450	21590
fig|6666666.644195.peg.29	CDS	contig00001	21919	21596	324	Uncharacterized protein YecR	- none -	21596	21919
fig|6666666.644195.peg.30	CDS	contig00001	22271	22125	147	hypothetical protein	- none -	22125	22271
fig|6666666.644195.peg.31	CDS	contig00001	22383	22634	252	hypothetical protein	- none -	22383	22634
fig|6666666.644195.peg.32	CDS	contig00001	23216	22713	504	Bacterial non-heme ferritin (EC 1.16.3.2)	- none -	22713	23216
fig|6666666.644195.peg.33	CDS	contig00001	24013	25002	990	L-arabinose ABC transporter, substrate-binding protein AraF	- none -	24013	25002
fig|6666666.644195.peg.34	CDS	contig00001	25072	26586	1515	L-arabinose ABC transporter, ATP-binding protein AraG	- none -	25072	26586
fig|6666666.644195.peg.35	CDS	contig00001	26601	27587	987	L-arabinose ABC transporter, permease protein AraH	- none -	26601	27587
fig|6666666.644195.peg.36	CDS	contig00001	27754	28554	801	Trehalose-6-phosphate phosphatase (EC 3.1.3.12)	Trehalose Biosynthesis	27754	28554
fig|6666666.644195.peg.37	CDS	contig00001	28529	29953	1425	Alpha,alpha-trehalose-phosphate synthase [UDP-forming] (EC 2.4.1.15)	Trehalose Biosynthesis	28529	29953
fig|6666666.644195.peg.38	CDS	contig00001	30388	29960	429	Universal stress protein C	Universal stress protein family	29960	30388
fig|6666666.644195.peg.39	CDS	contig00001	31167	31517	351	Flagellar transcriptional activator FlhD	- none -	31167	31517
fig|6666666.644195.peg.40	CDS	contig00001	31520	32098	579	Flagellar transcriptional activator FlhC	- none -	31520	32098
fig|6666666.644195.peg.41	CDS	contig00001	32225	33112	888	Flagellar motor rotation protein MotA	Flagellar motility	32225	33112
fig|6666666.644195.peg.42	CDS	contig00001	33109	34035	927	Flagellar motor rotation protein MotB	Flagellar motility	33109	34035
fig|6666666.644195.peg.43	CDS	contig00001	34040	36004	1965	Signal transduction histidine kinase CheA	- none -	34040	36004
fig|6666666.644195.peg.44	CDS	contig00001	36025	36528	504	Positive regulator of CheA protein activity (CheW)	- none -	36025	36528
fig|6666666.644195.peg.45	CDS	contig00001	36673	38334	1662	Methyl-accepting chemotaxis protein II (aspartate chemoreceptor protein)	- none -	36673	38334
fig|6666666.644195.peg.46	CDS	contig00001	38380	39981	1602	Methyl-accepting chemotaxis protein IV (dipeptide chemoreceptor protein)	- none -	38380	39981
fig|6666666.644195.peg.47	CDS	contig00001	40000	40860	861	Chemotaxis protein methyltransferase CheR (EC 2.1.1.80)	- none -	40000	40860
fig|6666666.644195.peg.48	CDS	contig00001	40863	41912	1050	Chemotaxis response regulator protein-glutamate methylesterase CheB (EC 3.1.1.61)	- none -	40863	41912
fig|6666666.644195.peg.49	CDS	contig00001	41927	42316	390	Chemotaxis regulator - transmits chemoreceptor signals to flagellar motor components CheY	- none -	41927	42316
fig|6666666.644195.peg.50	CDS	contig00001	42327	42971	645	Chemotaxis response - phosphatase CheZ	- none -	42327	42971
fig|6666666.644195.peg.51	CDS	contig00001	43140	43006	135	hypothetical protein	- none -	43006	43140
fig|6666666.644195.peg.52	CDS	contig00001	43173	44321	1149	Flagellar biosynthesis protein FlhB	Flagellar motility	43173	44321
fig|6666666.644195.peg.53	CDS	contig00001	44314	46392	2079	Flagellar biosynthesis protein FlhA	Flagellar motility	44314	46392
fig|6666666.644195.peg.54	CDS	contig00001	46392	46784	393	Flagellar protein FlhE	- none -	46392	46784
fig|6666666.644195.peg.55	CDS	contig00001	47392	46904	489	Uncharacterized protein YecT	- none -	46904	47392
fig|6666666.644195.peg.56	CDS	contig00001	49302	47569	1734	Arginyl-tRNA synthetase (EC 6.1.1.19)	tRNA aminoacylation, Arg	47569	49302
fig|6666666.644195.peg.57	CDS	contig00001	49518	50084	567	Protein YecM	- none -	49518	50084
fig|6666666.644195.peg.58	CDS	contig00001	50098	50844	747	Cytoplasmic copper homeostasis protein CutC	Copper homeostasis: copper tolerance	50098	50844
fig|6666666.644195.peg.59	CDS	contig00001	51232	52332	1101	Trimethylamine-N-oxide reductase associated c-type cytochrome, TorY	- none -	51232	52332
fig|6666666.644195.peg.60	CDS	contig00001	52357	54786	2430	Trimethylamine-N-oxide reductase (EC 1.7.2.3), TorZ	- none -	52357	54786
fig|6666666.644195.peg.61	CDS	contig00001	55922	54951	972	tRNA ho5U(34) carboxymethyltransferase	- none -	54951	55922
fig|6666666.644195.peg.62	CDS	contig00001	56662	55919	744	Carboxy-S-adenosyl-L-methionine synthase	- none -	55919	56662
fig|6666666.644195.peg.63	CDS	contig00001	57098	56703	396	Inner membrane protein YecN	- none -	56703	57098
fig|6666666.644195.peg.64	CDS	contig00001	57969	57151	819	UPF0759 protein YecE	- none -	57151	57969
fig|6666666.644195.peg.65	CDS	contig00001	58532	57966	567	Isochorismatase family protein YecD	- none -	57966	58532
fig|6666666.644195.peg.66	CDS	contig00001	58842	60614	1773	Aspartyl-tRNA synthetase (EC 6.1.1.12)	tRNA aminoacylation, Asp and Asn	58842	60614
fig|6666666.644195.peg.67	CDS	contig00001	60675	61184	510	Dihydroneopterin triphosphate pyrophosphohydrolase type 2	- none -	60675	61184
fig|6666666.644195.peg.68	CDS	contig00001	61213	61953	741	Probable transcriptional regulatory protein YebC	- none -	61213	61953
fig|6666666.644195.peg.69	CDS	contig00001	61988	62509	522	Crossover junction endodeoxyribonuclease RuvC (EC 3.1.22.4)	- none -	61988	62509
fig|6666666.644195.peg.70	CDS	contig00001	63113	62511	603	Uncharacterized protein YebB	- none -	62511	63113
fig|6666666.644195.peg.71	CDS	contig00001	63388	63999	612	Holliday junction ATP-dependent DNA helicase RuvA (EC 3.6.4.12)	- none -	63388	63999
fig|6666666.644195.peg.72	CDS	contig00001	64008	65018	1011	Holliday junction ATP-dependent DNA helicase RuvB (EC 3.6.4.12)	- none -	64008	65018
fig|6666666.644195.peg.73	CDS	contig00001	65950	65165	786	Zinc ABC transporter, permease protein ZnuB	- none -	65165	65950
fig|6666666.644195.peg.74	CDS	contig00001	66702	65947	756	Zinc ABC transporter, ATP-binding protein ZnuC	- none -	65947	66702
fig|6666666.644195.peg.75	CDS	contig00001	66655	67713	1059	Zinc ABC transporter, substrate-binding protein ZnuA	- none -	66655	67713
fig|6666666.644195.peg.76	CDS	contig00001	67729	69051	1323	Murein DD-endopeptidase MepM	- none -	67729	69051
fig|6666666.644195.peg.77	CDS	contig00001	69171	70142	972	Lipid A biosynthesis myristoyltransferase (EC 2.3.1.243)	- none -	69171	70142
fig|6666666.644195.peg.78	CDS	contig00001	71715	70273	1443	Pyruvate kinase (EC 2.7.1.40)	Glycerate metabolism, Pyruvate metabolism I: anaplerotic reactions, PEP	70273	71715
fig|6666666.644195.peg.79	CDS	contig00001	72712	71843	870	Phosphogluconate repressor HexR, RpiR family	- none -	71843	72712
fig|6666666.644195.peg.80	CDS	contig00001	72735	72884	150	hypothetical protein	- none -	72735	72884
fig|6666666.644195.peg.81	CDS	contig00001	73050	74525	1476	Glucose-6-phosphate 1-dehydrogenase (EC 1.1.1.49)	Pentose phosphate pathway	73050	74525
fig|6666666.644195.peg.82	CDS	contig00001	74760	76571	1812	Phosphogluconate dehydratase (EC 4.2.1.12)	- none -	74760	76571
fig|6666666.644195.peg.83	CDS	contig00001	76608	77249	642	4-hydroxy-2-oxoglutarate aldolase (EC 4.1.3.16) @ 2-dehydro-3-deoxyphosphogluconate aldolase (EC 4.1.2.14)	D-Galacturonate and D-Glucuronate Utilization	76608	77249
fig|6666666.644195.peg.84	CDS	contig00001	78483	77305	1179	Formate-dependent phosphoribosylglycinamide formyltransferase	- none -	77305	78483
fig|6666666.644195.peg.85	CDS	contig00001	78617	78907	291	YebG, DNA damage-inducible gene in SOS regulon, expressed in stationary phase	- none -	78617	78907
fig|6666666.644195.peg.86	CDS	contig00001	78974	79330	357	Small secreted protein YebF	- none -	78974	79330
fig|6666666.644195.peg.87	CDS	contig00001	79597	79487	111	hypothetical protein	- none -	79487	79597
fig|6666666.644195.peg.88	CDS	contig00001	79657	80316	660	FIG004088: inner membrane protein YebE	- none -	79657	80316
fig|6666666.644195.peg.89	CDS	contig00001	80525	82585	2061	Protease II (EC 3.4.21.83)	- none -	80525	82585
fig|6666666.644195.peg.90	CDS	contig00001	83244	82582	663	Exodeoxyribonuclease X	- none -	82582	83244
fig|6666666.644195.peg.91	CDS	contig00001	83924	83268	657	Uncharacterized protein YobB	- none -	83268	83924
fig|6666666.644195.peg.92	CDS	contig00001	84256	84026	231	DNA polymerase III theta subunit (EC 2.7.7.7)	- none -	84026	84256
fig|6666666.644195.peg.93	CDS	contig00001	84395	84769	375	Copper resistance protein CopC	Copper Transport System, Copper homeostasis, Copper uptake system CopCD	84395	84769
fig|6666666.644195.peg.94	CDS	contig00001	84773	85645	873	Copper resistance protein CopD	Copper Transport System, Copper homeostasis, Copper uptake system CopCD	84773	85645
fig|6666666.644195.peg.95	CDS	contig00001	85658	85999	342	FIG00923183: possible exported protein YebY	- none -	85658	85999
fig|6666666.644195.peg.96	CDS	contig00001	86395	87051	657	Serine/threonine protein phosphatase 1 (EC 3.1.3.16)	- none -	86395	87051
fig|6666666.644195.peg.97	CDS	contig00001	87327	87052	276	Uncharacterized protein YebW	- none -	87052	87327
fig|6666666.644195.peg.98	CDS	contig00001	87584	87348	237	Putative cytoplasmic protein YebV	- none -	87348	87584
fig|6666666.644195.peg.99	CDS	contig00001	89147	87702	1446	16S rRNA (cytosine(1407)-C(5))-methyltransferase (EC 2.1.1.178)	- none -	87702	89147
fig|6666666.644195.peg.100	CDS	contig00001	91854	89221	2634	Uncharacterized protein YebT	- none -	89221	91854
fig|6666666.644195.peg.101	CDS	contig00001	93106	91823	1284	Inner membrane protein YebS	- none -	91823	93106
fig|6666666.644195.peg.102	CDS	contig00001	93182	93733	552	Free methionine-(R)-sulfoxide reductase, contains GAF domain	- none -	93182	93733
fig|6666666.644195.peg.103	CDS	contig00001	93830	94528	699	RNA chaperone ProQ	- none -	93830	94528
fig|6666666.644195.peg.104	CDS	contig00001	94548	96596	2049	Tail-specific protease precursor (EC 3.4.21.102)	- none -	94548	96596
fig|6666666.644195.peg.105	CDS	contig00001	96788	97669	882	Protease HtpX	- none -	96788	97669
fig|6666666.644195.peg.106	CDS	contig00001	99088	97715	1374	Uncharacterized transporter YebQ, major facilitator superfamily (MFS)	- none -	97715	99088
fig|6666666.644195.peg.107	CDS	contig00001	99265	100056	792	Transcriptional regulator KdgR, KDG operon repressor	D-Galacturonate and D-Glucuronate Utilization	99265	100056
fig|6666666.644195.peg.108	CDS	contig00001	100439	100200	240	Uncharacterized protein YobH	- none -	100200	100439
fig|6666666.644195.peg.109	CDS	contig00001	100598	100741	144	PhoP/PhoQ regulator MgrB	- none -	100598	100741
fig|6666666.644195.peg.110	CDS	contig00001	100816	101103	288	Uncharacterized protein YebO	- none -	100816	101103
fig|6666666.644195.peg.111	CDS	contig00001	101773	101916	144	Uncharacterized protein YobF	- none -	101773	101916
fig|6666666.644195.peg.112	CDS	contig00001	101929	102138	210	Cold shock protein of CSP family => CspC (naming convention as in E.coli)	- none -	101929	102138
fig|6666666.644195.peg.113	CDS	contig00001	102304	103113	810	23S rRNA (guanine(745)-N(1))-methyltransferase (EC 2.1.1.187)	- none -	102304	103113
fig|6666666.644195.peg.114	CDS	contig00001	103676	103110	567	Putative manganese efflux pump MntP	- none -	103110	103676
fig|6666666.644195.peg.115	CDS	contig00001	104563	104105	459	UPF0266 membrane protein YobD	- none -	104105	104563
fig|6666666.644195.peg.116	CDS	contig00001	105469	104618	852	PTS system, mannose-specific IID component	- none -	104618	105469
fig|6666666.644195.peg.117	CDS	contig00001	106282	105482	801	PTS system, mannose-specific IIC component	- none -	105482	106282
fig|6666666.644195.peg.118	CDS	contig00001	107316	106345	972	PTS system, mannose-specific IIA component (EC 2.7.1.191) / PTS system, mannose-specific IIB component (EC 2.7.1.191)	- none -	106345	107316
fig|6666666.644195.peg.119	CDS	contig00001	110933	109275	1659	c-di-GMP phosphodiesterase (EC 3.1.4.52) => PdeD	- none -	109275	110933
fig|6666666.644195.peg.120	CDS	contig00001	112428	111064	1365	L-serine dehydratase, beta subunit (EC 4.3.1.17) / L-serine dehydratase, alpha subunit (EC 4.3.1.17)	Glycine and Serine Utilization, Glycine and Serine Utilization, Pyruvate Alanine Serine Interconversions, Pyruvate Alanine Serine Interconversions	111064	112428
fig|6666666.644195.peg.121	CDS	contig00001	113190	112612	579	Uncharacterized Nudix hydrolase NudL	- none -	112612	113190
fig|6666666.644195.peg.122	CDS	contig00001	114555	113194	1362	Para-aminobenzoate synthase, aminase component (EC 2.6.1.85)	Chorismate: Intermediate for synthesis of Tryptophan, PAPA antibiotics, PABA, 3-hydroxyanthranilate and more., Folate Biosynthesis, Tryptophan synthesis	113194	114555
fig|6666666.644195.peg.123	CDS	contig00001	114629	114808	180	UPF0181 protein YoaH	- none -	114629	114808
fig|6666666.644195.peg.124	CDS	contig00001	115227	114928	300	Uncharacterized protein YoaC	- none -	114928	115227
fig|6666666.644195.peg.125	CDS	contig00001	115478	115615	138	hypothetical protein	- none -	115478	115615
fig|6666666.644195.peg.126	CDS	contig00001	115993	115649	345	RidA/YER057c/UK114 superfamily, group 2, YoaB-like protein	- none -	115649	115993
fig|6666666.644195.peg.127	CDS	contig00001	116125	118035	1911	DinG family ATP-dependent helicase YoaA	DNA repair, bacterial DinG and relatives	116125	118035
fig|6666666.644195.peg.128	CDS	contig00001	118093	118788	696	tRNA threonylcarbamoyladenosine biosynthesis protein TsaB	- none -	118093	118788
fig|6666666.644195.peg.129	CDS	contig00001	118828	119409	582	Uncharacterized lipoprotein YeaY	- none -	118828	119409
fig|6666666.644195.peg.130	CDS	contig00001	119549	121300	1752	Long-chain-fatty-acid--CoA ligase (EC 6.2.1.3)	Biotin biosynthesis, Fatty acid metabolism cluster	119549	121300
fig|6666666.644195.peg.131	CDS	contig00001	121382	122497	1116	Ribonuclease D (EC 3.1.26.3)	tRNA processing	121382	122497
fig|6666666.644195.peg.132	CDS	contig00001	123516	122551	966	Carnitine monooxygenase, reductase component CntB	- none -	122551	123516
fig|6666666.644195.peg.133	CDS	contig00001	124696	123572	1125	Carnitine monooxygenase, oxygenase component CntA	- none -	123572	124696
fig|6666666.644195.peg.134	CDS	contig00001	126158	124728	1431	Betaine/carnitine/choline transporter (BCCT) family	- none -	124728	126158
fig|6666666.644195.peg.135	CDS	contig00001	127449	126364	1086	D-malate dehydrogenase [decarboxylating] (EC 1.1.1.83)	- none -	126364	127449
fig|6666666.644195.peg.136	CDS	contig00001	127552	128475	924	Transcriptional regulator DmlR, LysR family	- none -	127552	128475
fig|6666666.644195.peg.137	CDS	contig00001	128602	129240	639	Leucine efflux protein	- none -	128602	129240
fig|6666666.644195.peg.138	CDS	contig00001	129442	129308	135	hypothetical protein	- none -	129308	129442
fig|6666666.644195.peg.139	CDS	contig00001	129413	129772	360	Uncharacterized protein YeaR	- none -	129413	129772
fig|6666666.644195.peg.140	CDS	contig00001	129776	129958	183	Protein YoaG	- none -	129776	129958
fig|6666666.644195.peg.141	CDS	contig00001	130106	130354	249	UPF0410 protein YeaQ	- none -	130106	130354
fig|6666666.644195.peg.142	CDS	contig00001	130529	130413	117	hypothetical protein	- none -	130413	130529
fig|6666666.644195.peg.143	CDS	contig00001	131646	130621	1026	Diguanylate cyclase (EC 2.7.7.65) => DgcP	- none -	130621	131646
fig|6666666.644195.peg.144	CDS	contig00001	131829	132083	255	Uncharacterized protein YoaF	- none -	131829	132083
fig|6666666.644195.peg.145	CDS	contig00001	132452	132105	348	FIG016027: protein of unknown function YeaO	- none -	132105	132452
fig|6666666.644195.peg.146	CDS	contig00001	133688	132507	1182	2-nitroimidazole transporter NimT	- none -	132507	133688
fig|6666666.644195.peg.147	CDS	contig00001	133788	134606	819	Uncharacterized transcriptional regulator YeaM, AraC family	- none -	133788	134606
fig|6666666.644195.peg.148	CDS	contig00001	135009	134563	447	UPF0756 membrane protein YeaL	- none -	134563	135009
fig|6666666.644195.peg.149	CDS	contig00001	135131	135283	153	Uncharacterized protein YoaI	- none -	135131	135283
fig|6666666.644195.peg.150	CDS	contig00001	135787	135284	504	Uncharacterized protein YeaK	- none -	135284	135787
fig|6666666.644195.peg.151	CDS	contig00001	137320	135830	1491	Diguanylate cyclase (EC 2.7.7.65) => DgcJ	- none -	135830	137320
fig|6666666.644195.peg.152	CDS	contig00001	138976	137501	1476	Diguanylate cyclase (EC 2.7.7.65) => DgcX	- none -	137501	138976
fig|6666666.644195.peg.153	CDS	contig00001	140406	139123	1284	UPF0229 protein YeaH	- none -	139123	140406
fig|6666666.644195.peg.154	CDS	contig00001	142453	140519	1935	Uncharacterized protein YeaG	- none -	140519	142453
fig|6666666.644195.peg.155	CDS	contig00001	142889	143635	747	MltA-interacting protein MipA	- none -	142889	143635
fig|6666666.644195.peg.156	CDS	contig00001	143725	144579	855	Putative oxidoreductase YeaE, aldo/keto reductase family	- none -	143725	144579
fig|6666666.644195.peg.157	CDS	contig00001	145511	144627	885	Aldose 1-epimerase family protein YeaD	- none -	144627	145511
fig|6666666.644195.peg.158	CDS	contig00001	146590	145595	996	NAD-dependent glyceraldehyde-3-phosphate dehydrogenase (EC 1.2.1.12)	Pyridoxin (Vitamin B6) Biosynthesis	145595	146590
fig|6666666.644195.peg.159	CDS	contig00001	146932	147345	414	Peptide-methionine (R)-S-oxide reductase MsrB (EC 1.8.4.12)	- none -	146932	147345
fig|6666666.644195.peg.160	CDS	contig00001	147387	147659	273	Uncharacterized protein YeaC	- none -	147387	147659
fig|6666666.644195.peg.161	CDS	contig00001	148029	149105	1077	Putative oxidoreductase YdjL	- none -	148029	149105
fig|6666666.644195.peg.162	CDS	contig00001	149132	150511	1380	Uncharacterized MFS-type transporter YdjK	- none -	149132	150511
fig|6666666.644195.peg.163	CDS	contig00001	150528	151571	1044	Hypothetical zinc-type alcohol dehydrogenase-like protein YdjJ	- none -	150528	151571
fig|6666666.644195.peg.164	CDS	contig00001	151592	152428	837	Putative aldolase YdjI	- none -	151592	152428
fig|6666666.644195.peg.165	CDS	contig00001	152433	153380	948	Uncharacterized sugar kinase YdjH	- none -	152433	153380
fig|6666666.644195.peg.166	CDS	contig00001	153390	154370	981	Uncharacterized oxidoreductase YdjG	- none -	153390	154370
fig|6666666.644195.peg.167	CDS	contig00001	154507	155265	759	Uncharacterized transcriptional regulator YdjF, DeoR family	- none -	154507	155265
fig|6666666.644195.peg.168	CDS	contig00001	155382	156740	1359	Uncharacterized MFS-type transporter YdjE	- none -	155382	156740
fig|6666666.644195.peg.169	CDS	contig00001	157474	156833	642	Nicotinamidase (EC 3.5.1.19)	NAD and NADP cofactor biosynthesis global	156833	157474
fig|6666666.644195.peg.170	CDS	contig00001	158501	157485	1017	L-asparaginase I, cytoplasmic (EC 3.5.1.1)	Glutamine, Glutamate, Aspartate and Asparagine Biosynthesis	157485	158501
fig|6666666.644195.peg.171	CDS	contig00001	160524	158668	1857	Signal peptide peptidase SppA (protease 4)	- none -	158668	160524
fig|6666666.644195.peg.172	CDS	contig00001	160685	161236	552	Putative NAD(P)H nitroreductase YdjA	- none -	160685	161236
fig|6666666.644195.peg.173	CDS	contig00001	161353	162396	1044	Selenide,water dikinase (EC 2.7.9.3)	Selenocysteine metabolism	161353	162396
fig|6666666.644195.peg.174	CDS	contig00001	162401	164362	1962	DNA topoisomerase III (EC 5.99.1.2)	DNA processing cluster, DNA topoisomerases, Type I, ATP-independent	162401	164362
fig|6666666.644195.peg.175	CDS	contig00001	164490	165530	1041	Inner membrane protein YnjI	- none -	164490	165530
fig|6666666.644195.peg.176	CDS	contig00001	166990	165647	1344	NADP-specific glutamate dehydrogenase (EC 1.4.1.4)	Arginine and Ornithine Degradation, Glutamate dehydrogenases, Glutamine, Glutamate, Aspartate and Asparagine Biosynthesis, Proline Synthesis	165647	166990
fig|6666666.644195.peg.177	CDS	contig00001	167028	167141	114	hypothetical protein	- none -	167028	167141
fig|6666666.644195.peg.178	CDS	contig00001	167226	167498	273	Uncharacterized protein YnjH	- none -	167226	167498
fig|6666666.644195.peg.179	CDS	contig00001	167871	167464	408	5-methyl-dCTP pyrophosphohydrolase (EC 3.6.1.-)	Nudix proteins (nucleoside triphosphate hydrolases)	167464	167871
fig|6666666.644195.peg.180	CDS	contig00001	167958	168578	621	CDP-alcohol phosphatidyltransferase family protein	- none -	167958	168578
fig|6666666.644195.peg.181	CDS	contig00001	169894	168587	1308	Thiosulfate sulfurtransferase, rhodanese (EC 2.8.1.1)	CBSS-316273.3.peg.227	168587	169894
fig|6666666.644195.peg.182	CDS	contig00001	170614	169961	654	ABC transporter, ATP-binding protein YnjD	- none -	169961	170614
fig|6666666.644195.peg.183	CDS	contig00001	172149	170614	1536	ABC transporter, permease protein YnjC	- none -	170614	172149
fig|6666666.644195.peg.184	CDS	contig00001	173288	172122	1167	ABC transporter, substrate-binding protein YnjB	- none -	172122	173288
fig|6666666.644195.peg.185	CDS	contig00001	173846	173298	549	Hypothetical protein YnjA	- none -	173298	173846
fig|6666666.644195.peg.186	CDS	contig00001	174553	173846	708	DedA family inner membrane protein YdjZ	DedA family of inner membrane proteins	173846	174553
fig|6666666.644195.peg.187	CDS	contig00001	175245	174568	678	Hypothetical protein YdjY	- none -	174568	175245
fig|6666666.644195.peg.188	CDS	contig00001	175960	175250	711	DedA family inner membrane protein YdjX	DedA family of inner membrane proteins	175250	175960
fig|6666666.644195.peg.189	CDS	contig00001	176933	176127	807	Exodeoxyribonuclease III (EC 3.1.11.2)	DNA repair, bacterial	176127	176933
fig|6666666.644195.peg.190	CDS	contig00001	177116	176946	171	hypothetical protein	- none -	176946	177116
fig|6666666.644195.peg.191	CDS	contig00001	177379	178599	1221	Succinylornithine transaminase (EC 2.6.1.81)	Arginine and Ornithine Degradation	177379	178599
fig|6666666.644195.peg.192	CDS	contig00001	178596	179630	1035	Arginine N-succinyltransferase (EC 2.3.1.109)	Arginine and Ornithine Degradation	178596	179630
fig|6666666.644195.peg.193	CDS	contig00001	179627	181105	1479	Succinylglutamic semialdehyde dehydrogenase (EC 1.2.1.71)	Arginine and Ornithine Degradation	179627	181105
fig|6666666.644195.peg.194	CDS	contig00001	181102	182445	1344	Succinylarginine dihydrolase (EC 3.5.3.23)	Arginine and Ornithine Degradation	181102	182445
fig|6666666.644195.peg.195	CDS	contig00001	182438	183406	969	Succinylglutamate desuccinylase (EC 3.5.1.96)	Arginine and Ornithine Degradation	182438	183406
fig|6666666.644195.peg.196	CDS	contig00001	183736	184221	486	Spheroplast protein Y	- none -	183736	184221
fig|6666666.644195.peg.197	CDS	contig00001	184424	184999	576	Stresses-induced protein Ves (HutD)	- none -	184424	184999
fig|6666666.644195.peg.198	CDS	contig00001	185846	184959	888	Excinuclease cho (excinuclease ABC alternative C subunit)	DNA repair, UvrABC system	184959	185846
fig|6666666.644195.peg.199	CDS	contig00001	186903	186076	828	NAD synthetase (EC 6.3.1.5)	NAD and NADP cofactor biosynthesis global	186076	186903
fig|6666666.644195.peg.200	CDS	contig00001	187105	187443	339	Osmotically-inducible lipoprotein E	- none -	187105	187443
fig|6666666.644195.peg.201	CDS	contig00001	187742	188062	321	PTS system, N,N'-diacetylchitobiose-specific IIB component (EC 2.7.1.196)	- none -	187742	188062
fig|6666666.644195.peg.202	CDS	contig00001	188147	189505	1359	PTS system, N,N'-diacetylchitobiose-specific IIC component	- none -	188147	189505
fig|6666666.644195.peg.203	CDS	contig00001	189556	189906	351	PTS system, N,N'-diacetylchitobiose-specific IIA component (EC 2.7.1.196)	- none -	189556	189906
fig|6666666.644195.peg.204	CDS	contig00001	189917	190756	840	N,N'-diacetylchitobiose-specific regulator ChbR, AraC family	- none -	189917	190756
fig|6666666.644195.peg.205	CDS	contig00001	190861	192213	1353	N,N'-diacetylchitobiose-specific 6-phospho-beta-glucosidase (EC 3.2.1.86)	- none -	190861	192213
fig|6666666.644195.peg.206	CDS	contig00001	192226	192975	750	N,N'-diacetylchitobiose utilization operon protein YdjC	- none -	192226	192975
fig|6666666.644195.peg.207	CDS	contig00001	195494	193233	2262	Catalase KatE-intracellular protease (EC 1.11.1.6)	- none -	193233	195494
fig|6666666.644195.peg.208	CDS	contig00001	195677	195940	264	Cell division activator CedA	- none -	195677	195940
fig|6666666.644195.peg.209	CDS	contig00001	196217	197032	816	Uncharacterized protein YdjO	- none -	196217	197032
fig|6666666.644195.peg.210	CDS	contig00001	198427	197036	1392	L-cystine uptake protein TcyP, sodium:anion symporter family	- none -	197036	198427
fig|6666666.644195.peg.211	CDS	contig00001	199150	198560	591	Membrane-bound metal-dependent hydrolase YdjM, induced during SOS response	- none -	198560	199150
fig|6666666.644195.peg.212	CDS	contig00001	199981	199313	669	2-deoxyglucose-6-phosphate hydrolase (EC 3.1.3.68) @ Mannitol-1-phosphatase (EC 3.1.3.22) @ Sorbitol-6-phosphatase (EC 3.1.3.50)	- none -	199313	199981
fig|6666666.644195.peg.213	CDS	contig00001	200128	200664	537	Putative membrane protein YniB	- none -	200128	200664
fig|6666666.644195.peg.214	CDS	contig00001	201565	200705	861	Ribulosamine/erythrulosamine 3-kinase potentially involved in protein deglycation	Protein deglycation	200705	201565
fig|6666666.644195.peg.215	CDS	contig00001	201961	201671	291	Uncharacterized protein YdiZ	- none -	201671	201961
fig|6666666.644195.peg.216	CDS	contig00001	202991	202062	930	6-phosphofructokinase class II (EC 2.7.1.11)	- none -	202062	202991
fig|6666666.644195.peg.217	CDS	contig00001	203278	204036	759	Putative outer membrane protein	- none -	203278	204036
fig|6666666.644195.peg.218	CDS	contig00001	204211	204089	123	hypothetical protein	- none -	204089	204211
fig|6666666.644195.peg.219	CDS	contig00001	205783	204368	1416	Putative ankyrin repeat protein B	- none -	204368	205783
fig|6666666.644195.peg.220	CDS	contig00001	206267	205794	474	Putative ankyrin repeat protein B	- none -	205794	206267
fig|6666666.644195.peg.221	CDS	contig00001	206791	208719	1929	Threonyl-tRNA synthetase (EC 6.1.1.3)	tRNA aminoacylation, Thr	206791	208719
fig|6666666.644195.peg.222	CDS	contig00001	208831	209265	435	Translation initiation factor 3	Mycobacterium virulence operon involved in protein synthesis (LSU ribosomal proteins), Translation initiation factors bacterial	208831	209265
fig|6666666.644195.peg.223	CDS	contig00001	209362	209559	198	LSU ribosomal protein L35p	Mycobacterium virulence operon involved in protein synthesis (LSU ribosomal proteins), Ribosome LSU bacterial	209362	209559
fig|6666666.644195.peg.224	CDS	contig00001	209612	209968	357	LSU ribosomal protein L20p	Mycobacterium virulence operon involved in protein synthesis (LSU ribosomal proteins), Ribosome LSU bacterial	209612	209968
fig|6666666.644195.peg.225	CDS	contig00001	210274	210146	129	hypothetical protein	- none -	210146	210274
fig|6666666.644195.peg.226	CDS	contig00001	210419	211402	984	Phenylalanyl-tRNA synthetase alpha chain (EC 6.1.1.20)	tRNA aminoacylation, Phe	210419	211402
fig|6666666.644195.peg.227	CDS	contig00001	211417	213804	2388	Phenylalanyl-tRNA synthetase beta chain (EC 6.1.1.20)	tRNA aminoacylation, Phe	211417	213804
fig|6666666.644195.peg.228	CDS	contig00001	213809	214108	300	Integration host factor alpha subunit	DNA structural proteins, bacterial	213809	214108
fig|6666666.644195.peg.229	CDS	contig00001	214209	215189	981	Vitamin B12 ABC transporter, permease protein BtuC	- none -	214209	215189
fig|6666666.644195.peg.230	CDS	contig00001	215252	215803	552	Glutathione peroxidase (EC 1.11.1.9) @ Thioredoxin peroxidase (EC 1.11.1.15)	Glutathione: Redox cycle	215252	215803
fig|6666666.644195.peg.231	CDS	contig00001	215803	216552	750	Vitamin B12 ABC transporter, ATP-binding protein BtuD	- none -	215803	216552
fig|6666666.644195.peg.232	CDS	contig00001	216630	217094	465	Probable endopeptidase NlpC	- none -	216630	217094
fig|6666666.644195.peg.233	CDS	contig00001	217341	218054	714	Putative anti-FlhC(2)FlhD(4) factor YdiV	- none -	217341	218054
fig|6666666.644195.peg.234	CDS	contig00001	218117	219553	1437	UPF0061 protein YdiU	- none -	218117	219553
fig|6666666.644195.peg.235	CDS	contig00001	219748	219557	192	Hemin uptake protein HemP/HmuP	- none -	219557	219748
fig|6666666.644195.peg.236	CDS	contig00001	220926	219880	1047	2-keto-3-deoxy-D-arabino-heptulosonate-7-phosphate synthase I alpha (EC 2.5.1.54)	Common Pathway For Synthesis of Aromatic Compounds (DAHP synthase to chorismate)	219880	220926
fig|6666666.644195.peg.237	CDS	contig00001	221916	221083	834	Phosphoenolpyruvate synthase regulatory protein	- none -	221083	221916
fig|6666666.644195.peg.238	CDS	contig00001	222028	222195	168	FIG00641027: hypothetical protein	- none -	222028	222195
fig|6666666.644195.peg.239	CDS	contig00001	222249	224627	2379	Phosphoenolpyruvate synthase (EC 2.7.9.2)	Pyruvate metabolism I: anaplerotic reactions, PEP	222249	224627
fig|6666666.644195.peg.240	CDS	contig00001	226330	224684	1647	Short-chain-fatty-acid--CoA ligase	- none -	224684	226330
fig|6666666.644195.peg.241	CDS	contig00001	226680	226387	294	Ferredoxin-like protein YdiT	Acetyl-CoA fermentation to Butyrate	226387	226680
fig|6666666.644195.peg.242	CDS	contig00001	227966	226677	1290	Electron transfer flavoprotein-quinone oxidoreductase YdiS	- none -	226677	227966
fig|6666666.644195.peg.243	CDS	contig00001	228960	228022	939	Electron transfer flavoprotein, alpha subunit YdiR	- none -	228022	228960
fig|6666666.644195.peg.244	CDS	contig00001	229744	228980	765	Electron transfer flavoprotein, beta subunit YdiQ	- none -	228980	229744
fig|6666666.644195.peg.245	CDS	contig00001	229781	229957	177	hypothetical protein	- none -	229781	229957
fig|6666666.644195.peg.246	CDS	contig00001	230060	230971	912	Uncharacterized transcriptional regulator YdiP, AraC family	- none -	230060	230971
fig|6666666.644195.peg.247	CDS	contig00001	232165	231014	1152	Acyl-CoA dehydrogenase YdiO	- none -	231014	232165
fig|6666666.644195.peg.248	CDS	contig00001	233774	232179	1596	Acyl-CoA:acetate CoA-transferase, alpha subunit (EC 2.8.3.8) / Acyl-CoA:acetate CoA-transferase, beta subunit (EC 2.8.3.8) @ Acyl-CoA:acetate CoA transferase (EC 2.8.3.8)	- none -	232179	233774
fig|6666666.644195.peg.249	CDS	contig00001	234675	233917	759	3-dehydroquinate dehydratase I (EC 4.2.1.10)	Common Pathway For Synthesis of Aromatic Compounds (DAHP synthase to chorismate), Quinate degradation	233917	234675
fig|6666666.644195.peg.250	CDS	contig00001	235572	234706	867	Shikimate/quinate 5-dehydrogenase I beta (EC 1.1.1.282)	Common Pathway For Synthesis of Aromatic Compounds (DAHP synthase to chorismate), Quinate degradation	234706	235572
fig|6666666.644195.peg.251	CDS	contig00001	236849	235584	1266	Inner membrane transport protein YdiN	- none -	235584	236849
fig|6666666.644195.peg.252	CDS	contig00001	238290	237076	1215	Inner membrane transport protein YdiM	- none -	237076	238290
fig|6666666.644195.peg.253	CDS	contig00001	238746	238390	357	Uncharacterized protein YdiL	- none -	238390	238746
fig|6666666.644195.peg.254	CDS	contig00001	240287	239175	1113	UPF0118 inner membrane protein YdiK	- none -	239175	240287
fig|6666666.644195.peg.255	CDS	contig00001	240676	241692	1017	Uncharacterized protein YdiJ	- none -	240676	241692
fig|6666666.644195.peg.256	CDS	contig00002	1166	408	759	hypothetical protein	- none -	408	1166
fig|6666666.644195.peg.257	CDS	contig00002	2587	1718	870	dTDP-rhamnosyl transferase RfbF (EC 2.-.-.-)	dTDP-rhamnose synthesis	1718	2587
fig|6666666.644195.peg.258	CDS	contig00002	3750	2587	1164	hypothetical protein	- none -	2587	3750
fig|6666666.644195.peg.259	CDS	contig00002	4772	3834	939	hypothetical protein	- none -	3834	4772
fig|6666666.644195.peg.260	CDS	contig00002	5817	4909	909	O antigen biosynthesis rhamnosyltransferase RfbN	- none -	4909	5817
fig|6666666.644195.peg.261	CDS	contig00002	7284	5857	1428	Undecaprenyl-phosphate galactosephosphotransferase (EC 2.7.8.6)	- none -	5857	7284
fig|6666666.644195.peg.262	CDS	contig00002	9552	7387	2166	Tyrosine-protein kinase (EC 2.7.10.2)	- none -	7387	9552
fig|6666666.644195.peg.263	CDS	contig00002	10006	9572	435	Low molecular weight protein-tyrosine-phosphatase (EC 3.1.3.48) => Etp	- none -	9572	10006
fig|6666666.644195.peg.264	CDS	contig00002	11142	10006	1137	Putative polysaccharide export protein YccZ precursor	- none -	10006	11142
fig|6666666.644195.peg.265	CDS	contig00002	12721	11288	1434	Uncharacterized 55.8 kDa protein in cps region (ORF3)	- none -	11288	12721
fig|6666666.644195.peg.266	CDS	contig00002	13298	13573	276	IS1 protein InsA	- none -	13298	13573
fig|6666666.644195.peg.267	CDS	contig00002	13729	13995	267	IS1 protein InsB	- none -	13729	13995
fig|6666666.644195.peg.268	CDS	contig00002	14328	14092	237	putative acid phosphatase	- none -	14092	14328
fig|6666666.644195.peg.269	CDS	contig00002	14592	14440	153	hypothetical protein	- none -	14440	14592
fig|6666666.644195.peg.270	CDS	contig00002	14712	14596	117	putative acid phosphatase	- none -	14596	14712
fig|6666666.644195.peg.271	CDS	contig00002	16001	15105	897	UTP--glucose-1-phosphate uridylyltransferase (EC 2.7.7.9)	- none -	15105	16001
fig|6666666.644195.peg.272	CDS	contig00002	16560	16399	162	hypothetical protein	- none -	16399	16560
fig|6666666.644195.peg.273	CDS	contig00002	16710	18338	1629	Putative capsular polysaccharide transport protein YegH	- none -	16710	18338
fig|6666666.644195.peg.274	CDS	contig00002	20643	18790	1854	AsmA protein	- none -	18790	20643
fig|6666666.644195.peg.275	CDS	contig00002	21246	20665	582	Deoxycytidine triphosphate deaminase (EC 3.5.4.13)	pyrimidine conversions	20665	21246
fig|6666666.644195.peg.276	CDS	contig00002	21979	21338	642	Uridine kinase (EC 2.7.1.48)	pyrimidine conversions	21338	21979
fig|6666666.644195.peg.277	CDS	contig00002	22297	25614	3318	Diguanylate cyclase (EC 2.7.7.65) => DgcE	- none -	22297	25614
fig|6666666.644195.peg.278	CDS	contig00002	26509	25652	858	DNA-3-methyladenine glycosylase II (EC 3.2.2.21)	- none -	25652	26509
fig|6666666.644195.peg.279	CDS	contig00002	26643	27995	1353	Uncharacterized chaperone protein YegD	- none -	26643	27995
fig|6666666.644195.peg.280	CDS	contig00002	29915	28110	1806	Uncharacterized protein YegI	- none -	28110	29915
fig|6666666.644195.peg.281	CDS	contig00002	30152	30613	462	Uncharacterized protein YegJ	- none -	30152	30613
fig|6666666.644195.peg.282	CDS	contig00002	31358	30678	681	Uncharacterized protein YegK	- none -	30678	31358
fig|6666666.644195.peg.283	CDS	contig00002	32095	31436	660	Uncharacterized protein YegL	- none -	31436	32095
fig|6666666.644195.peg.284	CDS	contig00002	33192	34559	1368	Multidrug efflux system MdtABC-TolC, membrane fusion component MdtA	- none -	33192	34559
fig|6666666.644195.peg.285	CDS	contig00002	34559	37681	3123	Multidrug efflux system MdtABC-TolC, inner-membrane proton/drug antiporter MdtB (RND type)	- none -	34559	37681
fig|6666666.644195.peg.286	CDS	contig00002	37682	40759	3078	Multidrug efflux system MdtABC-TolC, inner-membrane proton/drug antiporter MdtC (RND type)	- none -	37682	40759
fig|6666666.644195.peg.287	CDS	contig00002	40760	42175	1416	Uncharacterized transporter MdtD of major facilitator superfamily (MFS)	- none -	40760	42175
fig|6666666.644195.peg.288	CDS	contig00002	42172	43575	1404	Sensory histidine kinase BaeS	- none -	42172	43575
fig|6666666.644195.peg.289	CDS	contig00002	43572	44294	723	Response regulator BaeR	- none -	43572	44294
fig|6666666.644195.peg.290	CDS	contig00002	44248	44445	198	hypothetical protein	- none -	44248	44445
fig|6666666.644195.peg.291	CDS	contig00002	44485	44817	333	UPF0339 protein YegP.N / UPF0339 protein YegP.C	- none -	44485	44817
fig|6666666.644195.peg.292	CDS	contig00002	44964	46325	1362	Uncharacterized protease YegQ	- none -	44964	46325
fig|6666666.644195.peg.293	CDS	contig00002	46988	46656	333	Uncharacterized protein YegR	- none -	46656	46988
fig|6666666.644195.peg.294	CDS	contig00002	47387	48286	900	Lipid kinase YegS	- none -	47387	48286
fig|6666666.644195.peg.295	CDS	contig00002	49147	48368	780	Galactitol utilization operon repressor	- none -	48368	49147
fig|6666666.644195.peg.296	CDS	contig00002	50287	49247	1041	Galactitol-1-phosphate 5-dehydrogenase (EC 1.1.1.251)	- none -	49247	50287
fig|6666666.644195.peg.297	CDS	contig00002	51690	50335	1356	PTS system, galactitol-specific IIC component	- none -	50335	51690
fig|6666666.644195.peg.298	CDS	contig00002	51978	51694	285	PTS system, galactitol-specific IIB component (EC 2.7.1.200)	- none -	51694	51978
fig|6666666.644195.peg.299	CDS	contig00002	52461	52009	453	PTS system, galactitol-specific IIA component (EC 2.7.1.200)	- none -	52009	52461
fig|6666666.644195.peg.300	CDS	contig00002	53733	52471	1263	Tagatose-6-phosphate kinase GatZ (EC 2.7.1.144)	- none -	52471	53733
fig|6666666.644195.peg.301	CDS	contig00002	54616	53762	855	Tagatose-1,6-bisphosphate aldolase GatY (EC 4.1.2.40)	- none -	53762	54616
fig|6666666.644195.peg.302	CDS	contig00002	55976	54924	1053	Fructose-bisphosphate aldolase class I (EC 4.1.2.13)	- none -	54924	55976
fig|6666666.644195.peg.303	CDS	contig00002	56233	57510	1278	Putative nucleoside transporter YegT	- none -	56233	57510
fig|6666666.644195.peg.304	CDS	contig00002	57507	58511	1005	ADP-ribosylglycohydrolase family protein YegU	- none -	57507	58511
fig|6666666.644195.peg.305	CDS	contig00002	58508	59473	966	Uncharacterized sugar kinase YegV, PfkB family	- none -	58508	59473
fig|6666666.644195.peg.306	CDS	contig00002	60193	59447	747	Uncharacterized HTH-type transcriptional regulator YegW	- none -	59447	60193
fig|6666666.644195.peg.307	CDS	contig00002	61063	60245	819	Lyzozyme M1 (1,4-beta-N-acetylmuramidase) (EC 3.2.1.17)	- none -	60245	61063
fig|6666666.644195.peg.308	CDS	contig00002	61928	61128	801	Hydroxymethylpyrimidine phosphate kinase ThiD (EC 2.7.4.7)	- none -	61128	61928
fig|6666666.644195.peg.309	CDS	contig00002	62713	61925	789	Hydroxyethylthiazole kinase (EC 2.7.1.50)	5-FCL-like protein, Thiamin biosynthesis	61925	62713
fig|6666666.644195.peg.310	CDS	contig00002	63208	62936	273	Transcriptional repressor RcnR	- none -	62936	63208
fig|6666666.644195.peg.311	CDS	contig00002	63329	64153	825	Nickel/cobalt efflux transporter RcnA	- none -	63329	64153
fig|6666666.644195.peg.312	CDS	contig00002	64372	64710	339	Nickel/cobalt homeostasis protein RcnB	- none -	64372	64710
fig|6666666.644195.peg.313	CDS	contig00002	65826	64792	1035	Uncharacterized fimbrial-like protein YehA	- none -	64792	65826
fig|6666666.644195.peg.314	CDS	contig00002	68322	65842	2481	Outer membrane usher protein YehB	- none -	65842	68322
fig|6666666.644195.peg.315	CDS	contig00002	69057	68338	720	Probable fimbrial chaperone YehC	- none -	68338	69057
fig|6666666.644195.peg.316	CDS	contig00002	69634	69092	543	Uncharacterized fimbrial-like protein YehD	- none -	69092	69634
fig|6666666.644195.peg.317	CDS	contig00002	70208	69927	282	Uncharacterized protein YehE	- none -	69927	70208
fig|6666666.644195.peg.318	CDS	contig00002	71580	70471	1110	[4Fe-4S] cluster assembly scaffold protein Mrp (=ApbC)	- none -	70471	71580
fig|6666666.644195.peg.319	CDS	contig00002	71712	73745	2034	Methionyl-tRNA synthetase (EC 6.1.1.10)	tRNA aminoacylation, Met	71712	73745
fig|6666666.644195.peg.320	CDS	contig00002	73886	77680	3795	Molybdate metabolism regulator	- none -	73886	77680
fig|6666666.644195.peg.321	CDS	contig00002	77690	81322	3633	Uncharacterized protein YehI	- none -	77690	81322
fig|6666666.644195.peg.322	CDS	contig00002	81384	81701	318	Uncharacterized protein YehK	- none -	81384	81701
fig|6666666.644195.peg.323	CDS	contig00002	81900	81811	90	hypothetical protein	- none -	81811	81900
fig|6666666.644195.peg.324	CDS	contig00002	82941	84029	1089	Uncharacterized protein YehL	- none -	82941	84029
fig|6666666.644195.peg.325	CDS	contig00002	84040	86319	2280	Uncharacterized protein YehM	- none -	84040	86319
fig|6666666.644195.peg.326	CDS	contig00002	86312	87448	1137	YehP, CoxE-like von Willebrand factor type A (vWA) domain-containing protein	- none -	86312	87448
fig|6666666.644195.peg.327	CDS	contig00002	87445	89445	2001	Uncharacterized protein YehQ	- none -	87445	89445
fig|6666666.644195.peg.328	CDS	contig00002	89570	90031	462	Uncharacterized lipoprotein YehR	- none -	89570	90031
fig|6666666.644195.peg.329	CDS	contig00002	90541	90071	471	Uncharacterized protein YehS	- none -	90071	90541
fig|6666666.644195.peg.330	CDS	contig00002	91307	90588	720	Two-component transcriptional response regulator BtsR	- none -	90588	91307
fig|6666666.644195.peg.331	CDS	contig00002	92989	91304	1686	Sensor histidine kinase BtsS	- none -	91304	92989
fig|6666666.644195.peg.332	CDS	contig00002	93078	93206	129	hypothetical protein	- none -	93078	93206
fig|6666666.644195.peg.333	CDS	contig00002	93211	93942	732	HTH-type transcriptional regulator MlrA	- none -	93211	93942
fig|6666666.644195.peg.334	CDS	contig00002	94002	94109	108	UPF0387 membrane protein YohO	- none -	94002	94109
fig|6666666.644195.peg.335	CDS	contig00002	94821	94090	732	Osmoprotectant ABC transporter inner membrane protein YehW	Osmoprotectant ABC transporter YehZYXW of Enterobacteriales	94090	94821
fig|6666666.644195.peg.336	CDS	contig00002	95752	94826	927	Osmoprotectant ABC transporter ATP-binding subunit YehX	Osmoprotectant ABC transporter YehZYXW of Enterobacteriales	94826	95752
fig|6666666.644195.peg.337	CDS	contig00002	96902	95745	1158	Osmoprotectant ABC transporter permease protein YehY	Osmoprotectant ABC transporter YehZYXW of Enterobacteriales	95745	96902
fig|6666666.644195.peg.338	CDS	contig00002	97826	96909	918	Osmoprotectant ABC transporter binding protein YehZ	Osmoprotectant ABC transporter YehZYXW of Enterobacteriales	96909	97826
fig|6666666.644195.peg.339	CDS	contig00002	100304	98037	2268	Periplasmic beta-glucosidase (EC 3.2.1.21)	- none -	98037	100304
fig|6666666.644195.peg.340	CDS	contig00002	100335	100493	159	hypothetical protein	- none -	100335	100493
fig|6666666.644195.peg.341	CDS	contig00002	100530	102245	1716	D-lactate dehydrogenase (EC 1.1.1.28)	Fermentations: Lactate, Fermentations: Mixed acid	100530	102245
fig|6666666.644195.peg.342	CDS	contig00002	103224	102283	942	Murein-DD-endopeptidase (EC 3.4.99.-)	- none -	102283	103224
fig|6666666.644195.peg.343	CDS	contig00002	103976	103389	588	Inner membrane protein YohC	- none -	103389	103976
fig|6666666.644195.peg.344	CDS	contig00002	104146	104724	579	Inner membrane protein YohC	- none -	104146	104724
fig|6666666.644195.peg.345	CDS	contig00002	105615	104854	762	Uncharacterized oxidoreductase YohF	- none -	104854	105615
fig|6666666.644195.peg.346	CDS	contig00002	107104	105668	1437	Putative multidrug resistance outer membrane protein MdtQ	- none -	105668	107104
fig|6666666.644195.repeat.1	REPEAT	contig00002	107503	107722	220	repeat region	- none -	107503	107722
fig|6666666.644195.peg.347	CDS	contig00002	108731	107784	948	tRNA-dihydrouridine(16) synthase	- none -	107784	108731
fig|6666666.644195.peg.348	CDS	contig00002	108970	109368	399	UPF0299 membrane protein YohJ	- none -	108970	109368
fig|6666666.644195.peg.349	CDS	contig00002	109365	110060	696	Inner membrane protein YohK	- none -	109365	110060
fig|6666666.644195.peg.350	CDS	contig00002	110190	111074	885	Cytidine deaminase (EC 3.5.4.5)	pyrimidine conversions	110190	111074
fig|6666666.644195.peg.351	CDS	contig00002	111224	111943	720	SanA protein	- none -	111224	111943
fig|6666666.644195.peg.352	CDS	contig00002	111946	112185	240	Uncharacterized protein YeiS	- none -	111946	112185
fig|6666666.644195.repeat.2	REPEAT	contig00002	112334	112464	131	repeat region	- none -	112334	112464
fig|6666666.644195.peg.353	CDS	contig00002	112504	113742	1239	NAD-dependent dihydropyrimidine dehydrogenase subunit PreT (EC 1.3.1.1)	- none -	112504	113742
fig|6666666.644195.peg.354	CDS	contig00002	113736	114971	1236	NAD-dependent dihydropyrimidine dehydrogenase subunit PreA (EC 1.3.1.1)	- none -	113736	114971
fig|6666666.644195.peg.355	CDS	contig00002	116052	115042	1011	Galactose/methyl galactoside ABC transporter, permease protein MglC (EC 3.6.3.17)	- none -	115042	116052
fig|6666666.644195.peg.356	CDS	contig00002	117588	116068	1521	Galactose/methyl galactoside ABC transporter, ATP-binding protein MglA (EC 3.6.3.17)	- none -	116068	117588
fig|6666666.644195.peg.357	CDS	contig00002	118647	117649	999	Galactose/methyl galactoside ABC transporter, substrate-binding protein MglB (EC 3.6.3.17)	- none -	117649	118647
fig|6666666.644195.peg.358	CDS	contig00002	119967	118927	1041	Mgl repressor and galactose ultrainduction factor GalS, HTH-type transcriptional regulator	Lactose and Galactose Uptake and Utilization	118927	119967
fig|6666666.644195.peg.359	CDS	contig00002	121266	120109	1158	Uncharacterized protein YeiB	- none -	120109	121266
fig|6666666.644195.peg.360	CDS	contig00002	121951	121283	669	GTP cyclohydrolase I (EC 3.5.4.16) type 1	Folate Biosynthesis, Folate biosynthesis cluster	121283	121951
fig|6666666.644195.peg.361	CDS	contig00002	122209	123045	837	S-formylglutathione hydrolase (EC 3.1.2.12)	Glutathione-dependent pathway of formaldehyde detoxification	122209	123045
fig|6666666.644195.peg.362	CDS	contig00002	125068	123077	1992	Colicin I receptor	- none -	123077	125068
fig|6666666.644195.peg.363	CDS	contig00002	126830	125361	1470	Lysine-specific permease	- none -	125361	126830
fig|6666666.644195.peg.364	CDS	contig00002	127916	127035	882	Transcriptional regulator YeiE, LysR family	- none -	127035	127916
fig|6666666.644195.peg.365	CDS	contig00002	128015	129064	1050	UPF0324 inner membrane protein YeiH	- none -	128015	129064
fig|6666666.644195.peg.366	CDS	contig00002	129138	129995	858	Endonuclease IV (EC 3.1.21.2)	DNA repair, bacterial	129138	129995
fig|6666666.644195.peg.367	CDS	contig00002	129999	131087	1089	Uncharacterized sugar kinase YeiI	- none -	129999	131087
fig|6666666.644195.peg.368	CDS	contig00002	132393	131143	1251	Nucleoside permease NupX	- none -	131143	132393
fig|6666666.644195.peg.369	CDS	contig00002	133434	132493	942	Pyrimidine-specific ribonucleoside hydrolase RihB (EC 3.2.2.8)	- none -	132493	133434
fig|6666666.644195.peg.370	CDS	contig00002	133564	134262	699	Regulatory protein YeiL	- none -	133564	134262
fig|6666666.644195.peg.371	CDS	contig00002	135583	134333	1251	Pseudouridine transporter PsuT (putative)	- none -	134333	135583
fig|6666666.644195.peg.372	CDS	contig00002	136615	135677	939	Pseudouridine 5'-phosphate glycosidase (EC 4.2.1.70)	- none -	135677	136615
fig|6666666.644195.peg.373	CDS	contig00002	137544	136603	942	Pseudouridine kinase (EC 2.7.1.83)	- none -	136603	137544
fig|6666666.644195.peg.374	CDS	contig00002	137844	137728	117	hypothetical protein	- none -	137728	137844
fig|6666666.644195.peg.375	CDS	contig00002	139692	138001	1692	PTS system, inactive IIB catalytic domain / PTS system, fructose-specific IIB component (EC 2.7.1.202) / PTS system, fructose-specific IIC component	- none -	138001	139692
fig|6666666.644195.peg.376	CDS	contig00002	140647	139709	939	1-phosphofructokinase (EC 2.7.1.56)	- none -	139709	140647
fig|6666666.644195.peg.377	CDS	contig00002	141777	140647	1131	PTS system, fructose-specific IIA component (EC 2.7.1.202) / Fructose-specific phosphocarrier protein HPr	- none -	140647	141777
fig|6666666.644195.peg.378	CDS	contig00002	141943	142074	132	hypothetical protein	- none -	141943	142074
fig|6666666.644195.peg.379	CDS	contig00002	142145	143326	1182	Sugar efflux transporter B	- none -	142145	143326
fig|6666666.644195.peg.380	CDS	contig00002	143577	143323	255	UPF0153 protein YeiW	- none -	143323	143577
fig|6666666.644195.peg.381	CDS	contig00002	143732	144304	573	Elongation factor P-like protein	- none -	143732	144304
fig|6666666.644195.peg.382	CDS	contig00002	144527	145993	1467	Uncharacterized oxidoreductase YeiQ	- none -	144527	145993
fig|6666666.644195.peg.383	CDS	contig00002	146111	147097	987	Zinc-binding GTPase YeiR	- none -	146111	147097
fig|6666666.644195.peg.384	CDS	contig00002	147136	147849	714	Lipid A 1-diphosphate synthase	- none -	147136	147849
fig|6666666.644195.peg.385	CDS	contig00002	148261	148827	567	Murein DD-endopeptidase MepS @ Murein LD-carboxypeptidase (EC 3.4.17.13)	- none -	148261	148827
fig|6666666.644195.peg.386	CDS	contig00002	149008	150564	1557	c-di-GMP phosphodiesterase (EC 3.1.4.52) => PdeN	- none -	149008	150564
fig|6666666.644195.peg.387	CDS	contig00002	150646	152460	1815	ABC transporter, substrate-binding protein YejA	- none -	150646	152460
fig|6666666.644195.peg.388	CDS	contig00002	152461	153555	1095	ABC transporter, permease protein YejB	- none -	152461	153555
fig|6666666.644195.peg.389	CDS	contig00002	153555	154580	1026	ABC transporter, permease protein YejE	- none -	153555	154580
fig|6666666.644195.peg.390	CDS	contig00002	154582	156171	1590	ABC transporter, ATP-binding protein YejF	- none -	154582	156171
fig|6666666.644195.peg.391	CDS	contig00002	156519	156175	345	Uncharacterized protein YejG	- none -	156175	156519
fig|6666666.644195.peg.392	CDS	contig00002	158042	156852	1191	Multidrug resistance transporter => Bicyclomycin resistance protein Bcr-1	- none -	156852	158042
fig|6666666.644195.peg.393	CDS	contig00002	158765	158070	696	SSU rRNA pseudouridine(516) synthase (EC 5.4.99.19)	- none -	158070	158765
fig|6666666.644195.peg.394	CDS	contig00002	158914	160674	1761	ATP-dependent RNA helicase YejH	- none -	158914	160674
fig|6666666.644195.peg.395	CDS	contig00002	160799	161083	285	LSU ribosomal protein L25p	Ribosome LSU bacterial	160799	161083
fig|6666666.644195.peg.396	CDS	contig00002	162229	161222	1008	Nucleoid-associated protein NdpA	- none -	161222	162229
fig|6666666.644195.peg.397	CDS	contig00002	162390	162274	117	hypothetical protein	- none -	162274	162390
fig|6666666.644195.peg.398	CDS	contig00002	162411	162638	228	UPF0352 protein YejL	- none -	162411	162638
fig|6666666.644195.peg.399	CDS	contig00002	162658	164418	1761	Inner membrane protein YejM, alkaline phosphatase superfamily	- none -	162658	164418
fig|6666666.644195.rna.4	RNA	contig00002	164493	164569	77	tRNA-Pro-GGG	tRNAs	164493	164569
fig|6666666.644195.peg.400	CDS	contig00002	164709	164587	123	FIG00642305: hypothetical protein	- none -	164587	164709
fig|6666666.644195.peg.401	CDS	contig00002	164885	164673	213	Uncharacterized outer membrane protein YejO	- none -	164673	164885
fig|6666666.644195.peg.402	CDS	contig00002	167213	164898	2316	Uncharacterized outer membrane protein YejO	- none -	164898	167213
fig|6666666.644195.peg.403	CDS	contig00002	167584	168231	648	Nitrate/nitrite response regulator protein NarP	- none -	167584	168231
fig|6666666.644195.peg.404	CDS	contig00002	169318	168266	1053	Cytochrome c heme lyase subunit CcmL / Cytochrome c heme lyase subunit CcmH	Biogenesis of c-type cytochromes, Biogenesis of c-type cytochromes, Copper homeostasis	168266	169318
fig|6666666.644195.peg.405	CDS	contig00002	169872	169315	558	Cytochrome c-type biogenesis protein CcmG/DsbE, thiol:disulfide oxidoreductase	Biogenesis of c-type cytochromes, Periplasmic disulfide interchange	169315	169872
fig|6666666.644195.peg.406	CDS	contig00002	171812	169869	1944	Cytochrome c heme lyase subunit CcmF	Biogenesis of c-type cytochromes, Copper homeostasis	169869	171812
fig|6666666.644195.peg.407	CDS	contig00002	172288	171809	480	Cytochrome c-type biogenesis protein CcmE, heme chaperone	Biogenesis of c-type cytochromes	171809	172288
fig|6666666.644195.peg.408	CDS	contig00002	172494	172285	210	Cytochrome c-type biogenesis protein CcmD, interacts with CcmCE	Biogenesis of c-type cytochromes	172285	172494
fig|6666666.644195.peg.409	CDS	contig00002	173228	172491	738	Cytochrome c-type biogenesis protein CcmC, putative heme lyase for CcmE	Biogenesis of c-type cytochromes	172491	173228
fig|6666666.644195.peg.410	CDS	contig00002	173932	173270	663	ABC transporter involved in cytochrome c biogenesis, CcmB subunit	Biogenesis of c-type cytochromes	173270	173932
fig|6666666.644195.peg.411	CDS	contig00002	174546	173929	618	ABC transporter involved in cytochrome c biogenesis, ATPase component CcmA	Biogenesis of c-type cytochromes	173929	174546
fig|6666666.644195.peg.412	CDS	contig00002	175167	174565	603	Cytochrome c-type protein NapC	Nitrate and nitrite ammonification	174565	175167
fig|6666666.644195.peg.413	CDS	contig00002	175626	175177	450	Nitrate reductase cytochrome c550-type subunit	Nitrate and nitrite ammonification	175177	175626
fig|6666666.644195.peg.414	CDS	contig00002	176486	175623	864	Polyferredoxin NapH (periplasmic nitrate reductase)	Nitrate and nitrite ammonification	175623	176486
fig|6666666.644195.peg.415	CDS	contig00002	177168	176473	696	Ferredoxin-type protein NapG (periplasmic nitrate reductase)	Nitrate and nitrite ammonification	176473	177168
fig|6666666.644195.peg.416	CDS	contig00002	179661	177175	2487	Periplasmic nitrate reductase (EC 1.7.99.4)	- none -	177175	179661
fig|6666666.644195.peg.417	CDS	contig00002	179921	179658	264	Periplasmic nitrate reductase component NapD	- none -	179658	179921
fig|6666666.644195.peg.418	CDS	contig00002	180405	179911	495	Ferredoxin-type protein NapF (periplasmic nitrate reductase)	Nitrate and nitrite ammonification	179911	180405
fig|6666666.644195.peg.419	CDS	contig00002	180514	180678	165	FIG00640962: hypothetical protein	- none -	180514	180678
fig|6666666.644195.peg.420	CDS	contig00002	180813	181301	489	Proteinase inhibitor I11, ecotin precursor	- none -	180813	181301
fig|6666666.644195.peg.421	CDS	contig00002	183096	181450	1647	Malate:quinone oxidoreductase (EC 1.1.5.4)	TCA Cycle	181450	183096
fig|6666666.644195.peg.422	CDS	contig00002	184957	183314	1644	ABC-type siderophore export system, fused ATPase and permease components	- none -	183314	184957
fig|6666666.644195.peg.423	CDS	contig00002	185683	185033	651	Alpha-ketoglutarate-dependent dioxygenase AlkB (EC 1.14.11.33)	- none -	185033	185683
fig|6666666.644195.peg.424	CDS	contig00002	186498	185683	816	Methylphosphotriester-DNA--protein-cysteine S-methyltransferase (EC 2.1.1.n11) / ADA regulatory protein / Methylated-DNA--protein-cysteine methyltransferase (EC 2.1.1.63)	DNA repair, bacterial, DNA repair, bacterial	185683	186498
fig|6666666.644195.peg.425	CDS	contig00002	186502	186699	198	FIG01067838: hypothetical protein	- none -	186502	186699
fig|6666666.644195.peg.426	CDS	contig00002	187876	186821	1056	FAD:protein FMN transferase (EC 2.7.1.180)	- none -	186821	187876
fig|6666666.644195.peg.427	CDS	contig00002	189079	187988	1092	Outer membrane porin OmpC	- none -	187988	189079
fig|6666666.644195.peg.428	CDS	contig00002	189818	192490	2673	Phosphotransferase RcsD	- none -	189818	192490
fig|6666666.644195.peg.429	CDS	contig00002	192507	193157	651	DNA-binding capsular synthesis response regulator RcsB	- none -	192507	193157
fig|6666666.644195.peg.430	CDS	contig00002	196206	193357	2850	Sensor histidine kinase RcsC (EC 2.7.13.3)	- none -	193357	196206
fig|6666666.644195.peg.431	CDS	contig00002	197257	196481	777	Uncharacterized protein YfaP	- none -	196481	197257
fig|6666666.644195.peg.432	CDS	contig00002	198911	197262	1650	Uncharacterized protein YfaQ	- none -	197262	198911
fig|6666666.644195.peg.433	CDS	contig00002	203426	198912	4515	UPF0192 protein YfaS	- none -	198912	203426
fig|6666666.644195.peg.434	CDS	contig00002	204073	203450	624	Uncharacterized protein YfaT	- none -	203450	204073
fig|6666666.644195.peg.435	CDS	contig00002	205758	204070	1689	Uncharacterized protein YfaA	- none -	204070	205758
fig|6666666.644195.peg.436	CDS	contig00002	208534	205907	2628	DNA gyrase subunit A (EC 5.99.1.3)	DNA gyrase subunits, DNA replication cluster 1, DNA topoisomerases, Type II, ATP-dependent, Resistance to fluoroquinolones	205907	208534
fig|6666666.644195.peg.437	CDS	contig00002	208681	209403	723	3-demethylubiquinol 3-O-methyltransferase (EC 2.1.1.64) @ 2-polyprenyl-6-hydroxyphenyl methylase (EC 2.1.1.222)	- none -	208681	209403
fig|6666666.644195.peg.438	CDS	contig00002	213204	209464	3741	Uncharacterized protein YfaL	- none -	209464	213204
fig|6666666.644195.peg.439	CDS	contig00002	213894	216179	2286	Ribonucleotide reductase of class Ia (aerobic), alpha subunit (EC 1.17.4.1)	Ribonucleotide reduction	213894	216179
fig|6666666.644195.peg.440	CDS	contig00002	216268	217398	1131	Ribonucleotide reductase of class Ia (aerobic), beta subunit (EC 1.17.4.1)	Ribonucleotide reduction	216268	217398
fig|6666666.644195.peg.441	CDS	contig00002	217398	217652	255	YfaE: ferredoxin involved with ribonucleotide reductase diferric-tyrosyl radical (Y*) cofactor maintenance	- none -	217398	217652
fig|6666666.644195.peg.442	CDS	contig00002	218356	217706	651	Weak-acid-inducible locus InaA	- none -	217706	218356
fig|6666666.644195.peg.443	CDS	contig00002	218571	218777	207	YfaH, a fragment of LysR family transcriptional regulator STM2281	- none -	218571	218777
fig|6666666.644195.peg.444	CDS	contig00002	219895	218819	1077	Glycerophosphoryl diester phosphodiesterase (EC 3.1.4.46) periplasmic (secreted in GramPositives)	- none -	218819	219895
fig|6666666.644195.peg.445	CDS	contig00002	221258	219900	1359	Glycerol-3-phosphate transporter	Glycerol and Glycerol-3-phosphate Uptake and Utilization	219900	221258
fig|6666666.644195.peg.446	CDS	contig00002	221531	223159	1629	Anaerobic glycerol-3-phosphate dehydrogenase subunit A (EC 1.1.5.3)	Glycerol and Glycerol-3-phosphate Uptake and Utilization, Respiratory dehydrogenases 1	221531	223159
fig|6666666.644195.peg.447	CDS	contig00002	223149	224408	1260	Anaerobic glycerol-3-phosphate dehydrogenase subunit B (EC 1.1.5.3)	Glycerol and Glycerol-3-phosphate Uptake and Utilization, Respiratory dehydrogenases 1	223149	224408
fig|6666666.644195.peg.448	CDS	contig00002	224405	225595	1191	Anaerobic glycerol-3-phosphate dehydrogenase subunit C (EC 1.1.5.3)	Respiratory dehydrogenases 1	224405	225595
fig|6666666.644195.peg.449	CDS	contig00002	225789	226691	903	Uncharacterized protein YfaD	- none -	225789	226691
fig|6666666.644195.peg.450	CDS	contig00002	227022	226732	291	2-keto-3-deoxy-L-rhamnonate aldolase (EC 4.1.2.53)	- none -	226732	227022
fig|6666666.644195.peg.451	CDS	contig00003	1	240	240	Inner membrane permease YcaM	- none -	1	240
fig|6666666.644195.peg.452	CDS	contig00003	1149	241	909	Transcriptional regulator YcaN, LysR family	- none -	241	1149
fig|6666666.644195.peg.453	CDS	contig00003	1249	1839	591	putative NAD(P)H dehydrogenase	- none -	1249	1839
fig|6666666.644195.peg.454	CDS	contig00003	2661	1921	741	Pyruvate formate-lyase activating enzyme (EC 1.97.1.4)	Fermentations: Mixed acid	1921	2661
fig|6666666.644195.peg.455	CDS	contig00003	5135	2853	2283	Pyruvate formate-lyase (EC 2.3.1.54)	Butanol Biosynthesis, Fermentations: Mixed acid	2853	5135
fig|6666666.644195.peg.456	CDS	contig00003	6047	5190	858	Formate efflux transporter FocA	- none -	5190	6047
fig|6666666.644195.peg.457	CDS	contig00003	8213	6453	1761	Ribosomal protein S12p methylthiotransferase accessory factor YcaO	- none -	6453	8213
fig|6666666.644195.peg.458	CDS	contig00003	8343	9035	693	Putative inner membrane protein	- none -	8343	9035
fig|6666666.644195.peg.459	CDS	contig00003	9234	10322	1089	Phosphoserine aminotransferase (EC 2.6.1.52)	Glycine and Serine Utilization, Pyridoxin (Vitamin B6) Biosynthesis, Serine Biosynthesis	9234	10322
fig|6666666.644195.peg.460	CDS	contig00003	10393	11676	1284	3-phosphoshikimate 1-carboxyvinyltransferase (EC 2.5.1.19)	- none -	10393	11676
fig|6666666.644195.peg.461	CDS	contig00003	11845	12609	765	Putative heat shock protein YcaL	- none -	11845	12609
fig|6666666.644195.peg.462	CDS	contig00003	12782	13465	684	Cytidylate kinase (EC 2.7.4.25)	pyrimidine conversions	12782	13465
fig|6666666.644195.peg.463	CDS	contig00003	13576	15249	1674	SSU ribosomal protein S1p	Ribosome SSU bacterial	13576	15249
fig|6666666.644195.peg.464	CDS	contig00003	15409	15693	285	Integration host factor beta subunit	DNA structural proteins, bacterial	15409	15693
fig|6666666.644195.peg.465	CDS	contig00003	15901	18165	2265	DNA internalization-related competence protein ComEC/Rec2	- none -	15901	18165
fig|6666666.644195.peg.466	CDS	contig00003	18202	19950	1749	Lipid A export permease/ATP-binding protein MsbA	- none -	18202	19950
fig|6666666.644195.peg.467	CDS	contig00003	19947	20933	987	Tetraacyldisaccharide 4'-kinase (EC 2.7.1.130)	- none -	19947	20933
fig|6666666.644195.peg.468	CDS	contig00003	20970	22202	1233	FIG004798: Putative cytoplasmic protein	- none -	20970	22202
fig|6666666.644195.peg.469	CDS	contig00003	22254	22436	183	FIG002473: Protein YcaR in KDO2-Lipid A biosynthesis cluster	Broadly distributed proteins not in subsystems	22254	22436
fig|6666666.644195.peg.470	CDS	contig00003	22433	23179	747	3-deoxy-manno-octulosonate cytidylyltransferase (EC 2.7.7.38)	- none -	22433	23179
fig|6666666.644195.peg.471	CDS	contig00003	23333	24226	894	Uncharacterized protein YcbJ	- none -	23333	24226
fig|6666666.644195.peg.472	CDS	contig00003	24982	24203	780	Membrane Protein Functionally coupled to the MukBEF Chromosome Partitioning Mechanism	MukBEF Chromosome Condensation	24203	24982
fig|6666666.644195.peg.473	CDS	contig00003	25118	25903	786	tRNA uridine 5-oxyacetic acid(34) methyltransferase (EC 2.1.1.-)	- none -	25118	25903
fig|6666666.644195.peg.474	CDS	contig00003	25900	27222	1323	Chromosome partition protein MukF	DNA structural proteins, bacterial, MukBEF Chromosome Condensation	25900	27222
fig|6666666.644195.peg.475	CDS	contig00003	27203	27907	705	Chromosome partition protein MukE	DNA structural proteins, bacterial, MukBEF Chromosome Condensation	27203	27907
fig|6666666.644195.peg.476	CDS	contig00003	27907	32367	4461	Chromosome partition protein MukB	DNA structural proteins, bacterial, MukBEF Chromosome Condensation	27907	32367
fig|6666666.644195.peg.477	CDS	contig00003	32628	34475	1848	L,D-transpeptidase YcbB	CBSS-228400.4.peg.1623	32628	34475
fig|6666666.644195.peg.478	CDS	contig00003	34656	35204	549	FIG001587: exported protein	CBSS-228400.4.peg.1623	34656	35204
fig|6666666.644195.peg.479	CDS	contig00003	35231	35878	648	Hypothetical metal-binding enzyme, YcbL homolog	CBSS-228400.4.peg.1623	35231	35878
fig|6666666.644195.peg.480	CDS	contig00003	37290	36100	1191	Aspartate aminotransferase (EC 2.6.1.1)	CBSS-216591.1.peg.168, Glutamine, Glutamate, Aspartate and Asparagine Biosynthesis, Threonine and Homoserine Biosynthesis	36100	37290
fig|6666666.644195.peg.481	CDS	contig00003	38563	37475	1089	Outer membrane porin OmpF	- none -	37475	38563
fig|6666666.644195.peg.482	CDS	contig00003	38896	39015	120	hypothetical protein	- none -	38896	39015
fig|6666666.644195.peg.483	CDS	contig00003	40566	39166	1401	Asparaginyl-tRNA synthetase (EC 6.1.1.22)	tRNA aminoacylation, Asp and Asn	39166	40566
fig|6666666.644195.peg.484	CDS	contig00003	41937	40735	1203	Nicotinate phosphoribosyltransferase (EC 6.3.4.21)	- none -	40735	41937
fig|6666666.644195.peg.485	CDS	contig00003	42045	42167	123	hypothetical protein	- none -	42045	42167
fig|6666666.644195.peg.486	CDS	contig00003	42203	44815	2613	Membrane alanine aminopeptidase N (EC 3.4.11.2)	Aminopeptidases (EC 3.4.11.-)	42203	44815
fig|6666666.644195.peg.487	CDS	contig00003	45625	44858	768	Alkanesulfonate ABC transporter ATP-binding protein SsuB	- none -	44858	45625
fig|6666666.644195.peg.488	CDS	contig00003	46413	45622	792	Alkanesulfonate ABC transporter permease protein SsuC	- none -	45622	46413
fig|6666666.644195.peg.489	CDS	contig00003	47569	46424	1146	FMNH2-dependent alkanesulfonate monooxygenase (EC 1.14.14.5)	- none -	46424	47569
fig|6666666.644195.peg.490	CDS	contig00003	48525	47566	960	Alkanesulfonate ABC transporter substrate-binding protein SsuA	- none -	47566	48525
fig|6666666.644195.peg.491	CDS	contig00003	49093	48518	576	FMN reductase (NADPH) (EC 1.5.1.38)	- none -	48518	49093
fig|6666666.644195.peg.492	CDS	contig00003	49449	49988	540	Fimbrial subunit ElfA	- none -	49449	49988
fig|6666666.644195.peg.493	CDS	contig00003	50071	50772	702	Probable fimbrial chaperone protein ElfD	- none -	50071	50772
fig|6666666.644195.peg.494	CDS	contig00003	50797	53397	2601	Probable outer membrane usher protein ElfC	- none -	50797	53397
fig|6666666.644195.peg.495	CDS	contig00003	53388	54458	1071	Uncharacterized fimbrial-like protein ElfG	- none -	53388	54458
fig|6666666.644195.peg.496	CDS	contig00003	54470	55012	543	Uncharacterized fimbrial-like protein YcbU	- none -	54470	55012
fig|6666666.644195.peg.497	CDS	contig00003	54972	55535	564	Uncharacterized fimbrial-like protein YcbV	- none -	54972	55535
fig|6666666.644195.peg.498	CDS	contig00003	55549	56238	690	Uncharacterized fimbrial chaperone YcbF	- none -	55549	56238
fig|6666666.644195.peg.499	CDS	contig00003	56349	57359	1011	Dihydroorotate dehydrogenase (quinone) (EC 1.3.5.2)	- none -	56349	57359
fig|6666666.644195.peg.500	CDS	contig00003	57533	58075	543	Cell division protein ZapC	- none -	57533	58075
fig|6666666.644195.peg.501	CDS	contig00003	59181	58072	1110	Flavodoxin reductases (ferredoxin-NADPH reductases) family 1	Anaerobic respiratory reductases	58072	59181
fig|6666666.644195.peg.502	CDS	contig00003	59425	61533	2109	23S rRNA (guanine(2445)-N(2))-methyltransferase (EC 2.1.1.173) / 23S rRNA (guanine(2069)-N(7))-methyltransferase (EC 2.1.1.264)	- none -	59425	61533
fig|6666666.644195.peg.503	CDS	contig00003	61545	63452	1908	Bis-ABC ATPase Uup	- none -	61545	63452
fig|6666666.644195.peg.504	CDS	contig00003	63582	64835	1254	Paraquat-inducible protein A	Oxidative stress	63582	64835
fig|6666666.644195.peg.505	CDS	contig00003	64840	66480	1641	Paraquat-inducible protein B	Oxidative stress	64840	66480
fig|6666666.644195.peg.506	CDS	contig00003	66477	67040	564	Uncharacterized lipoprotein YmbA	- none -	66477	67040
fig|6666666.644195.peg.507	CDS	contig00003	67296	67463	168	Ribosome modulation factor	Persister Cells, Ribosome activity modulation	67296	67463
fig|6666666.644195.peg.508	CDS	contig00003	68159	67533	627	3-hydroxyacyl-[acyl-carrier-protein] dehydratase, FabA form (EC 4.2.1.59) @ Trans-2-decenoyl-[acyl-carrier-protein] isomerase (EC 5.3.3.14)	Fatty Acid Biosynthesis FASII	67533	68159
fig|6666666.644195.peg.509	CDS	contig00003	69880	68120	1761	Lon protease homolog YcbZ	- none -	68120	69880
fig|6666666.644195.peg.510	CDS	contig00003	70066	70518	453	Putative dehydrogenase	- none -	70066	70518
fig|6666666.644195.peg.511	CDS	contig00003	71658	70594	1065	Outer membrane protein A precursor	Osmoregulation	70594	71658
fig|6666666.644195.peg.512	CDS	contig00003	72500	71991	510	Cell division inhibitor SulA	- none -	71991	72500
fig|6666666.644195.peg.513	CDS	contig00003	72719	73348	630	DNA transformation protein TfoX	Orphan regulatory proteins	72719	73348
fig|6666666.644195.peg.514	CDS	contig00003	75473	73311	2163	Putative efflux (PET) family inner membrane protein YccS	- none -	73311	75473
fig|6666666.644195.peg.515	CDS	contig00003	75929	75483	447	Inner membrane protein YccF	- none -	75483	75929
fig|6666666.644195.peg.516	CDS	contig00003	76052	78106	2055	DNA helicase IV (EC 3.6.4.12)	- none -	76052	78106
fig|6666666.644195.peg.517	CDS	contig00003	78596	78138	459	Methylglyoxal synthase (EC 4.2.3.3)	Methylglyoxal Metabolism	78138	78596
fig|6666666.644195.peg.518	CDS	contig00003	79354	78692	663	UPF0319 protein YccT precursor	- none -	78692	79354
fig|6666666.644195.peg.519	CDS	contig00003	79552	79394	159	hypothetical protein	- none -	79394	79552
fig|6666666.644195.peg.520	CDS	contig00003	79527	79940	414	Succinyl-CoA synthetase, alpha subunit-related enzymes	- none -	79527	79940
fig|6666666.644195.peg.521	CDS	contig00003	80302	79985	318	Heat shock protein HspQ	- none -	79985	80302
fig|6666666.644195.peg.522	CDS	contig00003	81535	80360	1176	23S rRNA (cytosine(1962)-C(5))-methyltransferase (EC 2.1.1.191)	- none -	80360	81535
fig|6666666.644195.peg.523	CDS	contig00003	81645	81923	279	Acylphosphate phosphohydrolase (EC 3.6.1.7)	- none -	81645	81923
fig|6666666.644195.peg.524	CDS	contig00003	82249	81920	330	tRNA 2-thiouridine synthesis protein TusE	- none -	81920	82249
fig|6666666.644195.peg.525	CDS	contig00003	82999	82340	660	Putative TEGT family carrier/transport protein	- none -	82340	82999
fig|6666666.644195.rna.5	RNA	contig00003	83293	83206	88	tRNA-Ser-TGA	- none -	83206	83293
fig|6666666.644195.peg.526	CDS	contig00003	83720	84838	1119	Uptake [NiFe] hydrogenase, small subunit HyaA (EC 1.12.99.6)	- none -	83720	84838
fig|6666666.644195.peg.527	CDS	contig00003	84835	86628	1794	Uptake [NiFe] hydrogenase, large subunit HyaB (EC 1.12.99.6)	- none -	84835	86628
fig|6666666.644195.peg.528	CDS	contig00003	86647	87354	708	Uptake [NiFe] hydrogenase, cytochrome b subunit HyaC	- none -	86647	87354
fig|6666666.644195.peg.529	CDS	contig00003	87351	87938	588	Uptake [NiFe] hydrogenase maturation protease HyaD	- none -	87351	87938
fig|6666666.644195.peg.530	CDS	contig00003	87935	88333	399	Uptake [NiFe] hydrogenase maturation factor HyaE	- none -	87935	88333
fig|6666666.644195.peg.531	CDS	contig00003	88330	89187	858	Uptake [NiFe] hydrogenase maturation maturation factor HyaF	- none -	88330	89187
fig|6666666.644195.peg.532	CDS	contig00003	89321	90865	1545	Cytochrome d ubiquinol oxidase subunit I (EC 1.10.3.-)	Terminal cytochrome d ubiquinol oxidases, Terminal cytochrome oxidases	89321	90865
fig|6666666.644195.peg.533	CDS	contig00003	90877	92013	1137	Cytochrome d ubiquinol oxidase subunit II (EC 1.10.3.-)	Terminal cytochrome d ubiquinol oxidases, Terminal cytochrome oxidases	90877	92013
fig|6666666.644195.peg.534	CDS	contig00003	92026	92118	93	Cytochrome d ubiquinol oxidase subunit X (EC 1.10.3.-)	- none -	92026	92118
fig|6666666.644195.peg.535	CDS	contig00003	92198	93496	1299	Phosphoanhydride phosphohydrolase (EC 3.1.3.2) (pH 2.5 acid phosphatase) (AP) / 4- phytase (EC 3.1.3.26)	- none -	92198	93496
fig|6666666.644195.peg.536	CDS	contig00003	95791	93611	2181	Tyrosine-protein kinase (EC 2.7.10.2)	- none -	93611	95791
fig|6666666.644195.peg.537	CDS	contig00003	96256	95798	459	Low molecular weight protein-tyrosine-phosphatase (EC 3.1.3.48) => Etp	- none -	95798	96256
fig|6666666.644195.peg.538	CDS	contig00003	97383	96244	1140	Putative polysaccharide export protein YccZ precursor	- none -	96244	97383
fig|6666666.644195.peg.539	CDS	contig00003	99525	97429	2097	Uncharacterized lipoprotein GfcD	- none -	97429	99525
fig|6666666.644195.peg.540	CDS	contig00003	100271	99525	747	Uncharacterized protein GfcC	- none -	99525	100271
fig|6666666.644195.peg.541	CDS	contig00003	100912	100268	645	Uncharacterized lipoprotein YmcC precursor	- none -	100268	100912
fig|6666666.644195.peg.542	CDS	contig00003	101324	101019	306	Threonine-rich inner membrane protein GfcA	- none -	101019	101324
fig|6666666.644195.peg.543	CDS	contig00003	101978	101766	213	Cold shock protein of CSP family => CspF/CspH (naming convention as in E.coli)	- none -	101766	101978
fig|6666666.644195.peg.544	CDS	contig00003	102264	102476	213	Cold shock protein of CSP family => CspB/CspG/CspI (naming convention as in E.coli)	- none -	102264	102476
fig|6666666.644195.peg.545	CDS	contig00003	102556	102675	120	hypothetical domain / Cold shock protein of CSP family => CspB/CspG/CspI (naming convention as in E.coli)	- none -	102556	102675
fig|6666666.644195.peg.546	CDS	contig00003	102870	103043	174	GnsA protein	- none -	102870	103043
fig|6666666.644195.peg.547	CDS	contig00003	104165	103092	1074	Hypothetical iron-sulfur cluster binding protein YccM	- none -	103092	104165
fig|6666666.644195.peg.548	CDS	contig00003	106936	104237	2700	Trimethylamine-N-oxide sensor histidine kinase TorS (EC 2.7.13.3)	- none -	104237	106936
fig|6666666.644195.peg.549	CDS	contig00003	107064	108092	1029	Periplasmic protein TorT	- none -	107064	108092
fig|6666666.644195.peg.550	CDS	contig00003	108757	108065	693	Trimethylamine-N-oxide operon transcriptional regulatory protein TorR	- none -	108065	108757
fig|6666666.644195.peg.551	CDS	contig00003	108887	110059	1173	Trimethylamine-N-oxide reductase associated c-type cytochrome, TorC	- none -	108887	110059
fig|6666666.644195.peg.552	CDS	contig00003	110059	112605	2547	Trimethylamine-N-oxide reductase (EC 1.7.2.3), TorA	- none -	110059	112605
fig|6666666.644195.peg.553	CDS	contig00003	112602	113201	600	TorA-specific chaperone protein, TorD	- none -	112602	113201
fig|6666666.644195.peg.554	CDS	contig00003	113658	113353	306	Chaperone-modulator protein CbpM	Protein chaperones	113353	113658
fig|6666666.644195.peg.555	CDS	contig00003	114578	113658	921	DnaJ-class molecular chaperone CbpA	Protein chaperones	113658	114578
fig|6666666.644195.peg.556	CDS	contig00003	114839	116095	1257	Uncharacterized protein YccE	- none -	114839	116095
fig|6666666.644195.peg.557	CDS	contig00003	116388	117629	1242	Glucose-1-phosphatase (EC 3.1.3.10)	- none -	116388	117629
fig|6666666.644195.peg.558	CDS	contig00003	117894	117667	228	Uncharacterized protein YccJ	- none -	117667	117894
fig|6666666.644195.peg.559	CDS	contig00003	118511	117915	597	NAD(P)H dehydrogenase (quinone), Type IV (EC 1.6.5.2)	- none -	117915	118511
fig|6666666.644195.peg.560	CDS	contig00003	118884	119057	174	Uncharacterized protein YmdF	- none -	118884	119057
fig|6666666.644195.peg.561	CDS	contig00003	120642	119314	1329	Pyrimidine permease RutG	- none -	119314	120642
fig|6666666.644195.peg.562	CDS	contig00003	121157	120663	495	FMN reductase (NADH) RutF (EC 1.5.1.42)	- none -	120663	121157
fig|6666666.644195.peg.563	CDS	contig00003	121758	121168	591	Probable malonic semialdehyde reductase RutE (EC 1.1.1.298)	- none -	121168	121758
fig|6666666.644195.peg.564	CDS	contig00003	122568	121768	801	Possible hydrolase or acyltransferase RutD in novel pyrimidine catabolism pathway	- none -	121768	122568
fig|6666666.644195.peg.565	CDS	contig00003	122962	122576	387	Putative aminoacrylate peracid reductase RutC @ RidA/YER057c/UK114 superfamily protein	- none -	122576	122962
fig|6666666.644195.peg.566	CDS	contig00003	123669	122974	696	Peroxyureidoacrylate/ureidoacrylate amidohydrolase RutB (EC 3.5.1.110)	- none -	122974	123669
fig|6666666.644195.peg.567	CDS	contig00003	124757	123666	1092	Pyrimidine monooxygenase RutA (EC 1.14.99.46)	- none -	123666	124757
fig|6666666.644195.peg.568	CDS	contig00003	125045	125683	639	Transcriptional regulator RutR of pyrimidine catabolism (TetR family)	- none -	125045	125683
fig|6666666.644195.peg.569	CDS	contig00003	129685	125723	3963	Transcriptional repressor of PutA and PutP / Proline dehydrogenase (EC 1.5.5.2) / Delta-1-pyrroline-5-carboxylate dehydrogenase (EC 1.2.1.88)	Arginine and Ornithine Degradation, Proline, 4-hydroxyproline uptake and utilization, Proline, 4-hydroxyproline uptake and utilization	125723	129685
fig|6666666.644195.peg.570	CDS	contig00003	129797	129949	153	FIG00639374: hypothetical protein	- none -	129797	129949
fig|6666666.644195.peg.571	CDS	contig00003	130108	131616	1509	Proline/sodium symporter PutP (TC 2.A.21.2.1) @ Propionate/sodium symporter	Proline, 4-hydroxyproline uptake and utilization	130108	131616
fig|6666666.644195.peg.572	CDS	contig00003	132159	132989	831	Ferrous iron transport permease EfeU	Ferrous iron transporter EfeUOB, low-pH-induced	132159	132989
fig|6666666.644195.peg.573	CDS	contig00003	133047	134174	1128	Ferrous iron transport periplasmic protein EfeO, contains peptidase-M75 domain and (frequently) cupredoxin-like domain	Ferrous iron transporter EfeUOB, low-pH-induced	133047	134174
fig|6666666.644195.peg.574	CDS	contig00003	134180	135451	1272	Ferrous iron transport peroxidase EfeB	Ferrous iron transporter EfeUOB, low-pH-induced	134180	135451
fig|6666666.644195.peg.575	CDS	contig00003	135796	136860	1065	Phosphate starvation-inducible protein PhoH, predicted ATPase	CBSS-56780.10.peg.1536, CBSS-56780.10.peg.1536, Glycyl-tRNA synthetase containing cluster, Phosphate metabolism, Phosphate metabolism	135796	136860
fig|6666666.644195.peg.576	CDS	contig00003	137323	136910	414	Biofilm PGA synthesis auxiliary protein PgaD	Biofilm Adhesin Biosynthesis	136910	137323
fig|6666666.644195.peg.577	CDS	contig00003	138650	137325	1326	Biofilm PGA synthesis N-glycosyltransferase PgaC (EC 2.4.-.-)	Biofilm Adhesin Biosynthesis	137325	138650
fig|6666666.644195.peg.578	CDS	contig00003	140661	138643	2019	Biofilm PGA synthesis deacetylase PgaB (EC 3.-)	Biofilm Adhesin Biosynthesis	138643	140661
fig|6666666.644195.peg.579	CDS	contig00003	143093	140670	2424	Biofilm PGA outer membrane secretin PgaA	Biofilm Adhesin Biosynthesis	140670	143093
fig|6666666.644195.peg.580	CDS	contig00003	143608	145038	1431	Diguanylate cyclase (EC 2.7.7.65) => DgcT	- none -	143608	145038
fig|6666666.644195.peg.581	CDS	contig00004	459	1	459	Protein RhsD	- none -	1	459
fig|6666666.644195.repeat.3	REPEAT	contig00004	2	459	458	repeat region	- none -	2	459
fig|6666666.644195.peg.582	CDS	contig00004	3304	890	2415	Uncharacterized metabolite ABC transporter in Enterobacteriaceae, permease protein EC-YbbP	- none -	890	3304
fig|6666666.644195.peg.583	CDS	contig00004	3987	3301	687	Uncharacterized metabolite ABC transporter in Enterobacteriaceae, ATP-binding protein EC-YbbA	- none -	3301	3987
fig|6666666.644195.peg.584	CDS	contig00004	3955	4581	627	Multifunctional acyl-CoA thioesterase I, protease I, lysophospholipase L1	- none -	3955	4581
fig|6666666.644195.peg.585	CDS	contig00004	4571	5380	810	Putative NAD(P)-dependent oxidoreductase EC-YbbO	- none -	4571	5380
fig|6666666.644195.peg.586	CDS	contig00004	5441	6295	855	FIG000875: Thioredoxin domain-containing protein EC-YbbN	- none -	5441	6295
fig|6666666.644195.peg.587	CDS	contig00004	7137	6358	780	Probable iron export permease protein FetB	- none -	6358	7137
fig|6666666.644195.peg.588	CDS	contig00004	7801	7124	678	Probable iron export ATP-binding protein FetA	- none -	7124	7801
fig|6666666.644195.peg.589	CDS	contig00004	7947	8864	918	Protein QmcA (possibly involved in integral membrane quality control)	- none -	7947	8864
fig|6666666.644195.peg.590	CDS	contig00004	8861	9319	459	Putative activity regulator of membrane protease YbbK	- none -	8861	9319
fig|6666666.644195.peg.591	CDS	contig00004	9727	9320	408	Copper resistance transcriptional regulator CueR (MerR family)	- none -	9320	9727
fig|6666666.644195.peg.592	CDS	contig00004	11144	9852	1293	Inner membrane transport protein YbaT	Uptake of selenate and selenite	9852	11144
fig|6666666.644195.peg.593	CDS	contig00004	12079	11147	933	Glutaminase (EC 3.5.1.2)	Glutamine, Glutamate, Aspartate and Asparagine Biosynthesis	11147	12079
fig|6666666.644195.peg.594	CDS	contig00004	12341	14845	2505	Lead, cadmium, zinc and mercury transporting ATPase (EC 3.6.3.3) (EC 3.6.3.5); Copper-translocating P-type ATPase (EC 3.6.3.4)	Copper Transport System, Copper homeostasis	12341	14845
fig|6666666.644195.peg.595	CDS	contig00004	15455	15060	396	Antitoxin HigA	- none -	15060	15455
fig|6666666.644195.peg.596	CDS	contig00004	15539	16333	795	Uncharacterized protein YbaP	- none -	15539	16333
fig|6666666.644195.peg.597	CDS	contig00004	16537	17016	480	Cys-tRNA(Pro) deacylase YbaK	tRNA aminoacylation, Pro	16537	17016
fig|6666666.644195.peg.598	CDS	contig00004	18705	17053	1653	UDP-sugar hydrolase (EC 3.6.1.45); 5'-nucleotidase (EC 3.1.3.5)	Purine conversions, pyrimidine conversions	17053	18705
fig|6666666.644195.peg.599	CDS	contig00004	18923	20143	1221	Fosmidomycin resistance protein	- none -	18923	20143
fig|6666666.644195.peg.600	CDS	contig00004	20381	22057	1677	Inner membrane protein YbaL, KefB/KefC family	- none -	20381	22057
fig|6666666.644195.peg.601	CDS	contig00004	23494	22190	1305	Inosine-guanosine kinase (EC 2.7.1.73)	Purine conversions	22190	23494
fig|6666666.644195.peg.602	CDS	contig00004	23646	24605	960	Acetyl esterase (EC 3.1.1.-)	- none -	23646	24605
fig|6666666.644195.peg.603	CDS	contig00004	25564	24602	963	Ferrochelatase, protoheme ferro-lyase (EC 4.99.1.1)	Heme and Siroheme Biosynthesis	24602	25564
fig|6666666.644195.peg.604	CDS	contig00004	26444	25800	645	Adenylate kinase (EC 2.7.4.3)	Purine conversions	25800	26444
fig|6666666.644195.peg.605	CDS	contig00004	28499	26625	1875	Chaperone protein HtpG	Protein chaperones	26625	28499
fig|6666666.644195.peg.606	CDS	contig00004	29214	28609	606	Recombination protein RecR	DNA processing cluster, DNA repair, bacterial RecFOR pathway	28609	29214
fig|6666666.644195.peg.607	CDS	contig00004	29543	29214	330	Nucleoid-associated protein YaaK	- none -	29214	29543
fig|6666666.644195.peg.608	CDS	contig00004	31527	29596	1932	DNA polymerase III subunits gamma and tau (EC 2.7.7.7)	DNA processing cluster	29596	31527
fig|6666666.644195.peg.609	CDS	contig00004	32207	31656	552	Adenine phosphoribosyltransferase (EC 2.4.2.7)	Purine conversions, cAMP signaling in bacteria	31656	32207
fig|6666666.644195.peg.610	CDS	contig00004	32737	32360	378	Inner membrane protein YbaN	- none -	32360	32737
fig|6666666.644195.peg.611	CDS	contig00004	32807	33334	528	Primosomal replication protein N prime prime	- none -	32807	33334
fig|6666666.644195.peg.612	CDS	contig00004	33348	33509	162	Uncharacterized protein YbaM	- none -	33348	33509
fig|6666666.644195.peg.613	CDS	contig00004	37083	33721	3363	Mechanosensitive channel MscK	- none -	33721	37083
fig|6666666.644195.peg.614	CDS	contig00004	37858	37211	648	Transcriptional regulator of acrAB operon, AcrR	- none -	37211	37858
fig|6666666.644195.peg.615	CDS	contig00004	38000	39193	1194	Multidrug efflux system AcrAB-TolC, membrane fusion component AcrA	- none -	38000	39193
fig|6666666.644195.peg.616	CDS	contig00004	39216	42365	3150	Multidrug efflux system AcrAB-TolC, inner-membrane proton/drug antiporter AcrB (RND type)	- none -	39216	42365
fig|6666666.644195.peg.617	CDS	contig00004	42911	43285	375	Hha toxicity modulator TomB	- none -	42911	43285
fig|6666666.644195.peg.618	CDS	contig00004	43311	43529	219	Haemolysin expression modulating protein	- none -	43311	43529
fig|6666666.644195.peg.619	CDS	contig00004	43701	44252	552	Maltose O-acetyltransferase (EC 2.3.1.79)	Maltose and Maltodextrin Utilization	43701	44252
fig|6666666.644195.peg.620	CDS	contig00004	44368	44838	471	Inner membrane protein YlaC	- none -	44368	44838
fig|6666666.644195.peg.621	CDS	contig00004	45002	46552	1551	c-di-GMP phosphodiesterase (EC 3.1.4.52) => PdeB	- none -	45002	46552
fig|6666666.644195.peg.622	CDS	contig00004	46947	46594	354	Protein of unknown function DUF1428	- none -	46594	46947
fig|6666666.644195.peg.623	CDS	contig00004	47248	47637	390	DNA base-flipping protein	- none -	47248	47637
fig|6666666.644195.peg.624	CDS	contig00004	48240	47668	573	Uncharacterized lipoprotein YbaY	- none -	47668	48240
fig|6666666.644195.peg.625	CDS	contig00004	48458	49318	861	Acyl-CoA thioesterase II (EC 3.1.2.-)	Acyl-CoA thioesterase II	48458	49318
fig|6666666.644195.peg.626	CDS	contig00004	50653	49367	1287	Ammonium transporter	Ammonia assimilation	49367	50653
fig|6666666.644195.peg.627	CDS	contig00004	51021	50683	339	Nitrogen regulatory protein P-II, GlnK	- none -	50683	51021
fig|6666666.644195.peg.628	CDS	contig00004	51048	51188	141	hypothetical protein	- none -	51048	51188
fig|6666666.644195.peg.629	CDS	contig00004	52983	51202	1782	Efflux ABC transporter, permease/ATP-binding protein MdlB	- none -	51202	52983
fig|6666666.644195.peg.630	CDS	contig00004	54748	52976	1773	Efflux ABC transporter, permease/ATP-binding protein MdlA	- none -	52976	54748
fig|6666666.644195.peg.631	CDS	contig00004	55344	54778	567	DNA-binding transcriptional activator DecR, AsnC family	- none -	54778	55344
fig|6666666.644195.peg.632	CDS	contig00004	56207	55389	819	HMP-PP hydrolase (pyridoxal phosphatase) Cof, detected in genetic screen for thiamin metabolic genes	- none -	55389	56207
fig|6666666.644195.peg.633	CDS	contig00004	56307	58007	1701	Uncharacterized substrate-biding protein YbaE	- none -	56307	58007
fig|6666666.644195.peg.634	CDS	contig00004	58072	58767	696	7-cyano-7-deazaguanine synthase (EC 6.3.4.20)	- none -	58072	58767
fig|6666666.644195.peg.635	CDS	contig00004	59217	58819	399	4-hydroxybenzoyl-CoA thioesterase family active site	Ton and Tol transport systems	58819	59217
fig|6666666.644195.peg.636	CDS	contig00004	59682	59311	372	hypothetical protein	- none -	59311	59682
fig|6666666.644195.peg.637	CDS	contig00004	61704	59833	1872	Peptidyl-prolyl cis-trans isomerase PpiD (EC 5.2.1.8)	Peptidyl-prolyl cis-trans isomerase	59833	61704
fig|6666666.644195.peg.638	CDS	contig00004	62168	61896	273	DNA-binding protein HU-beta	DNA structural proteins, bacterial	61896	62168
fig|6666666.644195.peg.639	CDS	contig00004	64731	62377	2355	ATP-dependent protease La (EC 3.4.21.53) Type I	Proteolysis in bacteria, ATP-dependent	62377	64731
fig|6666666.644195.peg.640	CDS	contig00004	66193	64919	1275	ATP-dependent Clp protease ATP-binding subunit ClpX	Proteolysis in bacteria, ATP-dependent	64919	66193
fig|6666666.644195.peg.641	CDS	contig00004	66942	66319	624	ATP-dependent Clp protease proteolytic subunit ClpP (EC 3.4.21.92)	- none -	66319	66942
fig|6666666.644195.peg.642	CDS	contig00004	68486	67188	1299	Cell division trigger factor (EC 5.2.1.8)	- none -	67188	68486
fig|6666666.644195.peg.643	CDS	contig00004	68821	68633	189	hypothetical protein	- none -	68633	68821
fig|6666666.644195.peg.644	CDS	contig00004	69147	68830	318	Cell division protein BolA	CBSS-339671.5.peg.589	68830	69147
fig|6666666.644195.peg.645	CDS	contig00004	69452	70030	579	Hypothetical lipoprotein YajG precursor	CBSS-339671.5.peg.589	69452	70030
fig|6666666.644195.peg.646	CDS	contig00004	70074	71549	1476	AmpG permease	Recycling of Peptidoglycan Amino Acids	70074	71549
fig|6666666.644195.peg.647	CDS	contig00004	72009	72956	948	Cytochrome O ubiquinol oxidase subunit II (EC 1.10.3.-)	Terminal cytochrome O ubiquinol oxidase, Terminal cytochrome oxidases	72009	72956
fig|6666666.644195.peg.648	CDS	contig00004	72978	74969	1992	Cytochrome O ubiquinol oxidase subunit I (EC 1.10.3.-)	Terminal cytochrome O ubiquinol oxidase, Terminal cytochrome oxidases	72978	74969
fig|6666666.644195.peg.649	CDS	contig00004	74959	75573	615	Cytochrome O ubiquinol oxidase subunit III (EC 1.10.3.-)	Terminal cytochrome O ubiquinol oxidase, Terminal cytochrome oxidases	74959	75573
fig|6666666.644195.peg.650	CDS	contig00004	75573	75902	330	Cytochrome O ubiquinol oxidase subunit IV (EC 1.10.3.-)	Terminal cytochrome O ubiquinol oxidase, Terminal cytochrome oxidases	75573	75902
fig|6666666.644195.peg.651	CDS	contig00004	75914	76804	891	Heme O synthase, protoheme IX farnesyltransferase, COX10-CtaB	- none -	75914	76804
fig|6666666.644195.peg.652	CDS	contig00004	76953	78317	1365	Inner membrane transport protein YajR	- none -	76953	78317
fig|6666666.644195.peg.653	CDS	contig00004	78936	78445	492	UPF0234 protein Yitk	- none -	78445	78936
fig|6666666.644195.peg.654	CDS	contig00004	79104	80015	912	2-dehydropantoate 2-reductase (EC 1.1.1.169)	Coenzyme A Biosynthesis	79104	80015
fig|6666666.644195.peg.655	CDS	contig00004	79978	80568	591	DJ-1/YajL/PfpI superfamily, includes chaperone protein YajL (former ThiJ), parkinsonism-associated protein DJ-1, peptidases PfpI, Hsp31	- none -	79978	80568
fig|6666666.644195.peg.656	CDS	contig00004	82070	80622	1449	tRNA 4-thiouridine synthase (EC 2.8.1.4) / Rhodanese-like domain required for thiamine synthesis	Thiamin biosynthesis	80622	82070
fig|6666666.644195.peg.657	CDS	contig00004	82276	82518	243	Exodeoxyribonuclease VII small subunit (EC 3.1.11.6)	DNA repair, bacterial, Purine salvage cluster	82276	82518
fig|6666666.644195.peg.658	CDS	contig00004	82518	83417	900	(2E,6E)-farnesyl diphosphate synthase (EC 2.5.1.10) @ Dimethylallyltransferase (EC 2.5.1.1)	Isoprenoid Biosynthesis: Interconversions, Isoprenoinds for Quinones, Isoprenoinds for Quinones, Polyprenyl Diphosphate Biosynthesis	82518	83417
fig|6666666.644195.peg.659	CDS	contig00004	83442	85304	1863	1-deoxy-D-xylulose 5-phosphate synthase (EC 2.2.1.7)	Nonmevalonate Branch of Isoprenoid Biosynthesis, Pyridoxin (Vitamin B6) Biosynthesis, Thiamin biosynthesis	83442	85304
fig|6666666.644195.repeat.4	REPEAT	contig00004	85346	85469	124	repeat region	- none -	85346	85469
fig|6666666.644195.peg.660	CDS	contig00004	85484	86458	975	NADPH dependent aldo-keto reductase => YajO	- none -	85484	86458
fig|6666666.644195.peg.661	CDS	contig00004	87030	86512	519	Phosphatidylglycerophosphatase A (EC 3.1.3.27)	Riboflavin synthesis cluster	86512	87030
fig|6666666.644195.peg.662	CDS	contig00004	87985	87008	978	Thiamine-monophosphate kinase (EC 2.7.4.16)	5-FCL-like protein, Riboflavin synthesis cluster, Thiamin biosynthesis	87008	87985
fig|6666666.644195.peg.663	CDS	contig00004	88482	88063	420	Transcription termination protein NusB	Riboflavin synthesis cluster, Transcription factors bacterial	88063	88482
fig|6666666.644195.peg.664	CDS	contig00004	88972	88502	471	6,7-dimethyl-8-ribityllumazine synthase (EC 2.5.1.78)	Riboflavin, FMN and FAD metabolism, Riboflavin synthesis cluster	88502	88972
fig|6666666.644195.peg.665	CDS	contig00004	90164	89061	1104	Diaminohydroxyphosphoribosylaminopyrimidine deaminase (EC 3.5.4.26) / 5-amino-6-(5-phosphoribosylamino)uracil reductase (EC 1.1.1.193)	Riboflavin, FMN and FAD metabolism, Riboflavin, FMN and FAD metabolism, Riboflavin synthesis cluster, Riboflavin synthesis cluster	89061	90164
fig|6666666.644195.peg.666	CDS	contig00004	90617	90168	450	Ribonucleotide reductase transcriptional regulator NrdR	Ribonucleotide reduction	90168	90617
fig|6666666.644195.peg.667	CDS	contig00004	90768	91307	540	Hypothetical lipoprotein yajI	- none -	90768	91307
fig|6666666.644195.peg.668	CDS	contig00004	91606	92490	885	Nucleoside-specific channel-forming protein Tsx precursor	- none -	91606	92490
fig|6666666.644195.peg.669	CDS	contig00004	93014	92667	348	Uncharacterized protein YajD	- none -	92667	93014
fig|6666666.644195.peg.670	CDS	contig00004	94114	93143	972	Protein translocase subunit SecF	- none -	93143	94114
fig|6666666.644195.peg.671	CDS	contig00004	95939	94125	1815	Protein translocase subunit SecD	- none -	94125	95939
fig|6666666.644195.peg.672	CDS	contig00004	96332	96000	333	Protein translocase subunit YajC	- none -	96000	96332
fig|6666666.644195.peg.673	CDS	contig00004	97482	96355	1128	Queuine tRNA-ribosyltransferase (EC 2.4.2.29)	- none -	96355	97482
fig|6666666.644195.peg.674	CDS	contig00004	98608	97538	1071	S-adenosylmethionine:tRNA ribosyltransferase-isomerase (EC 2.4.99.17)	- none -	97538	98608
fig|6666666.644195.peg.675	CDS	contig00004	98701	99282	582	Acyl carrier protein phosphodiesterase (EC 3.1.4.14)	Fatty Acid Biosynthesis FASII	98701	99282
fig|6666666.644195.peg.676	CDS	contig00004	101104	99287	1818	Maltodextrin glucosidase (EC 3.2.1.20)	Maltose and Maltodextrin Utilization	99287	101104
fig|6666666.644195.peg.677	CDS	contig00004	102633	101260	1374	Proline-specific permease ProY	- none -	101260	102633
fig|6666666.644195.peg.678	CDS	contig00004	104028	102709	1320	Na(+)-dependent branched-chain amino acid transporter	- none -	102709	104028
fig|6666666.644195.peg.679	CDS	contig00004	104073	104222	150	hypothetical protein	- none -	104073	104222
fig|6666666.644195.peg.680	CDS	contig00004	105730	104435	1296	Phosphate regulon sensor protein PhoR (SphS) (EC 2.7.13.3)	High affinity phosphate transporter and control of PHO regulon, PhoR-PhoB two-component regulatory system, Phosphate metabolism	104435	105730
fig|6666666.644195.peg.681	CDS	contig00004	106477	105788	690	Phosphate regulon transcriptional regulatory protein PhoB (SphR)	High affinity phosphate transporter and control of PHO regulon, PhoR-PhoB two-component regulatory system, Phosphate metabolism	105788	106477
fig|6666666.644195.peg.682	CDS	contig00004	106681	106550	132	hypothetical protein	- none -	106550	106681
fig|6666666.644195.peg.683	CDS	contig00004	106667	107869	1203	Exonuclease SbcD	DNA repair, bacterial, Rad50-Mre11 DNA repair cluster	106667	107869
fig|6666666.644195.peg.684	CDS	contig00004	107866	111012	3147	Exonuclease SbcC	DNA repair, bacterial, Rad50-Mre11 DNA repair cluster	107866	111012
fig|6666666.644195.peg.685	CDS	contig00004	111054	112322	1269	Protein AraJ precursor	L-Arabinose utilization	111054	112322
fig|6666666.644195.peg.686	CDS	contig00004	112543	112346	198	hypothetical protein (probably bogus)	- none -	112346	112543
fig|6666666.644195.peg.687	CDS	contig00004	113475	112567	909	Cryptic sugar kinase Mak	- none -	112567	113475
fig|6666666.644195.peg.688	CDS	contig00004	113534	114511	978	DNA recombination-dependent growth factor RdgC	- none -	113534	114511
fig|6666666.644195.peg.689	CDS	contig00004	114950	114669	282	Protein YkiA	- none -	114669	114950
fig|6666666.644195.peg.690	CDS	contig00004	115442	115158	285	Pyrimidine/purine nucleoside phosphorylase PpnP	- none -	115158	115442
fig|6666666.644195.peg.691	CDS	contig00004	116191	115514	678	AroM protein	- none -	115514	116191
fig|6666666.644195.peg.692	CDS	contig00004	116640	116449	192	Protein YaiA	- none -	116449	116640
fig|6666666.644195.peg.693	CDS	contig00004	117214	116690	525	Shikimate kinase III (EC 2.7.1.71)	Common Pathway For Synthesis of Aromatic Compounds (DAHP synthase to chorismate)	116690	117214
fig|6666666.644195.peg.694	CDS	contig00004	117855	117397	459	Protein YaiI	- none -	117397	117855
fig|6666666.644195.peg.695	CDS	contig00004	117975	118784	810	Pyrroline-5-carboxylate reductase (EC 1.5.1.2)	Proline Synthesis	117975	118784
fig|6666666.644195.peg.696	CDS	contig00004	119916	118801	1116	Diguanylate cyclase (EC 2.7.7.65) => DgcC	- none -	118801	119916
fig|6666666.644195.peg.697	CDS	contig00004	120338	120018	321	Phosphate starvation-inducible protein PsiF	- none -	120018	120338
fig|6666666.644195.peg.698	CDS	contig00004	121914	120457	1458	Alkaline phosphatase (EC 3.1.3.1)	Phosphate metabolism	120457	121914
fig|6666666.644195.peg.699	CDS	contig00004	122233	121973	261	Anti-adapter protein IraP	- none -	121973	122233
fig|6666666.644195.peg.700	CDS	contig00004	122696	123790	1095	D-alanine--D-alanine ligase (EC 6.3.2.4)	- none -	122696	123790
fig|6666666.644195.peg.701	CDS	contig00004	124026	123814	213	Uncharacterized protein YaiZ	- none -	123814	124026
fig|6666666.644195.peg.702	CDS	contig00004	124286	124594	309	Inner membrane protein YaiY	- none -	124286	124594
fig|6666666.644195.peg.703	CDS	contig00004	125747	124653	1095	Uncharacterized outer membrane protein YaiW	- none -	124653	125747
fig|6666666.644195.peg.704	CDS	contig00004	126980	125760	1221	SbmA protein	- none -	125760	126980
fig|6666666.644195.peg.705	CDS	contig00004	127194	127000	195	hypothetical protein	- none -	127000	127194
fig|6666666.644195.peg.706	CDS	contig00004	127332	128489	1158	D-alanyl-D-alanine-carboxypeptidase/endopeptidase AmpH	- none -	127332	128489
fig|6666666.644195.peg.707	CDS	contig00004	129113	128490	624	Uncharacterized protein YaiV	- none -	128490	129113
fig|6666666.644195.peg.708	CDS	contig00004	129344	129201	144	Putative flagellin structural protein	- none -	129201	129344
fig|6666666.644195.peg.709	CDS	contig00005	2	502	501	Branched-chain amino acid ABC transporter, ATP-binding protein LivG (TC 3.A.1.4.1)	- none -	2	502
fig|6666666.644195.repeat.5	REPEAT	contig00005	2	460	459	repeat region	- none -	2	460
fig|6666666.644195.peg.710	CDS	contig00005	504	1217	714	Branched-chain amino acid ABC transporter, ATP-binding protein LivF (TC 3.A.1.4.1)	- none -	504	1217
fig|6666666.644195.peg.711	CDS	contig00005	1284	1400	117	hypothetical protein	- none -	1284	1400
fig|6666666.644195.peg.712	CDS	contig00005	1616	2932	1317	Glycerol-3-phosphate ABC transporter, substrate-binding protein UgpB	- none -	1616	2932
fig|6666666.644195.peg.713	CDS	contig00005	3030	3917	888	Glycerol-3-phosphate ABC transporter, permease protein UgpA (TC 3.A.1.1.3)	Glycerol and Glycerol-3-phosphate Uptake and Utilization	3030	3917
fig|6666666.644195.peg.714	CDS	contig00005	3914	4759	846	Glycerol-3-phosphate ABC transporter, permease protein UgpE (TC 3.A.1.1.3)	Glycerol and Glycerol-3-phosphate Uptake and Utilization	3914	4759
fig|6666666.644195.peg.715	CDS	contig00005	4761	5831	1071	Glycerol-3-phosphate ABC transporter, ATP-binding protein UgpC (TC 3.A.1.1.3)	Glycerol and Glycerol-3-phosphate Uptake and Utilization	4761	5831
fig|6666666.644195.peg.716	CDS	contig00005	5828	6571	744	Glycerophosphoryl diester phosphodiesterase (EC 3.1.4.46)	Glycerol and Glycerol-3-phosphate Uptake and Utilization	5828	6571
fig|6666666.644195.peg.717	CDS	contig00005	6998	6558	441	Uncharacterized protein YhhA	- none -	6558	6998
fig|6666666.644195.peg.718	CDS	contig00005	7118	8860	1743	Gamma-glutamyltranspeptidase (EC 2.3.2.2) @ Glutathione hydrolase (EC 3.4.19.13)	Glutathione: Biosynthesis and gamma-glutamyl cycle	7118	8860
fig|6666666.644195.peg.719	CDS	contig00005	9182	8898	285	Uncharacterized protein YrhB	- none -	8898	9182
fig|6666666.644195.peg.720	CDS	contig00005	9537	9382	156	Uncharacterized protein YrhD	- none -	9382	9537
fig|6666666.644195.peg.721	CDS	contig00005	10126	9632	495	Putative uncharacterized protein YrhA	- none -	9632	10126
fig|6666666.644195.peg.722	CDS	contig00005	11301	10123	1179	T6SS component Hcp / endonuclease	- none -	10123	11301
fig|6666666.644195.peg.723	CDS	contig00005	12026	11538	489	L-methionine N-acetyltransferase @ L-phenylalanine N-acetyltransferase (EC 2.3.1.53)	- none -	11538	12026
fig|6666666.644195.peg.724	CDS	contig00005	12359	13396	1038	Uncharacterized oxidoreductase YhhX	- none -	12359	13396
fig|6666666.644195.peg.725	CDS	contig00005	13519	14214	696	Quercetin 2,3-dioxygenase (EC 1.13.11.24) => YhhW	- none -	13519	14214
fig|6666666.644195.peg.726	CDS	contig00005	14327	14211	117	hypothetical protein	- none -	14211	14327
fig|6666666.644195.peg.727	CDS	contig00005	14438	15433	996	Gluconate utilization system Gnt-I transcriptional repressor	D-gluconate and ketogluconates metabolism	14438	15433
fig|6666666.644195.peg.728	CDS	contig00005	15572	16099	528	Gluconokinase (EC 2.7.1.12)	D-gluconate and ketogluconates metabolism	15572	16099
fig|6666666.644195.peg.729	CDS	contig00005	16103	17443	1341	Low-affinity gluconate/H+ symporter GntU	D-gluconate and ketogluconates metabolism	16103	17443
fig|6666666.644195.peg.730	CDS	contig00005	18093	17500	594	MarC family integral membrane protein	- none -	17500	18093
fig|6666666.644195.peg.731	CDS	contig00005	18286	19389	1104	Aspartate-semialdehyde dehydrogenase (EC 1.2.1.11)	Lysine Biosynthesis DAP Pathway, Lysine Biosynthesis DAP Pathway, GJO scratch, Threonine and Homoserine Biosynthesis	18286	19389
fig|6666666.644195.peg.732	CDS	contig00005	19662	21848	2187	1,4-alpha-glucan (glycogen) branching enzyme, GH-13-type (EC 2.4.1.18)	Glycogen metabolism, Trehalose Biosynthesis	19662	21848
fig|6666666.644195.peg.733	CDS	contig00005	21845	23818	1974	Limit dextrin alpha-1,6-maltotetraose-hydrolase (EC 3.2.1.196)	- none -	21845	23818
fig|6666666.644195.peg.734	CDS	contig00005	23836	25131	1296	Glucose-1-phosphate adenylyltransferase (EC 2.7.7.27)	Glycogen metabolism	23836	25131
fig|6666666.644195.peg.735	CDS	contig00005	25131	26564	1434	Glycogen synthase, ADP-glucose transglucosylase (EC 2.4.1.21)	Glycogen metabolism	25131	26564
fig|6666666.644195.peg.736	CDS	contig00005	26583	29030	2448	Glycogen phosphorylase (EC 2.4.1.1)	Glycogen metabolism, Maltose and Maltodextrin Utilization	26583	29030
fig|6666666.644195.peg.737	CDS	contig00005	29250	29131	120	hypothetical protein	- none -	29131	29250
fig|6666666.644195.peg.738	CDS	contig00005	29249	29440	192	Putative uncharacterized protein YzgL	- none -	29249	29440
fig|6666666.644195.peg.739	CDS	contig00005	31151	29646	1506	Aerobic glycerol-3-phosphate dehydrogenase (EC 1.1.5.3)	Glycerol and Glycerol-3-phosphate Uptake and Utilization, Respiratory dehydrogenases 1	29646	31151
fig|6666666.644195.peg.740	CDS	contig00005	31341	31667	327	Thiosulfate sulfurtransferase GlpE (EC 2.8.1.1)	Glycerol and Glycerol-3-phosphate Uptake and Utilization, Single-Rhodanese-domain proteins	31341	31667
fig|6666666.644195.peg.741	CDS	contig00005	31712	32542	831	Rhomboid protease GlpG (EC 3.4.21.105)	- none -	31712	32542
fig|6666666.644195.peg.742	CDS	contig00005	32559	33317	759	Glycerol-3-phosphate regulon repressor GlpR	Glycerol and Glycerol-3-phosphate Uptake and Utilization	32559	33317
fig|6666666.644195.peg.743	CDS	contig00005	34897	33299	1599	Transcriptional regulatory protein RtcR	RNA 3'-terminal phosphate cyclase	33299	34897
fig|6666666.644195.peg.744	CDS	contig00005	35086	36312	1227	RNA-2',3'-PO4:RNA-5'-OH ligase	RNA 3'-terminal phosphate cyclase, tRNA splicing	35086	36312
fig|6666666.644195.peg.745	CDS	contig00005	36316	37332	1017	RNA 3'-terminal phosphate cyclase (EC 6.5.1.4)	RNA 3'-terminal phosphate cyclase, tRNA splicing	36316	37332
fig|6666666.644195.peg.746	CDS	contig00005	40080	37375	2706	Transcriptional activator of maltose regulon, MalT	Maltose and Maltodextrin Utilization, Maltose utilization cluster	37375	40080
fig|6666666.644195.peg.747	CDS	contig00005	40692	43085	2394	Maltodextrin phosphorylase (EC 2.4.1.1)	Glycogen metabolism, Maltose and Maltodextrin Utilization, Maltose utilization cluster	40692	43085
fig|6666666.644195.peg.748	CDS	contig00005	43095	45179	2085	4-alpha-glucanotransferase (amylomaltase) (EC 2.4.1.25)	Glycogen metabolism, Maltose and Maltodextrin Utilization, Maltose utilization cluster	43095	45179
fig|6666666.644195.peg.749	CDS	contig00005	46606	45290	1317	High-affinity gluconate transporter GntT	D-gluconate and ketogluconates metabolism	45290	46606
fig|6666666.644195.peg.750	CDS	contig00005	47541	46966	576	[4Fe-4S] cluster carrier protein NfuA	- none -	46966	47541
fig|6666666.644195.peg.751	CDS	contig00005	48283	47600	684	Competence protein F homolog, phosphoribosyltransferase domain; protein YhgH required for utilization of DNA as sole source of carbon and energy	Biotin biosynthesis Experimental, CBSS-216591.1.peg.168	47600	48283
fig|6666666.644195.peg.752	CDS	contig00005	48321	49091	771	Pimeloyl-[acyl-carrier protein] methyl ester esterase BioH (EC 3.1.1.85)	- none -	48321	49091
fig|6666666.644195.peg.753	CDS	contig00005	49998	49120	879	Uncharacterized protein YhgA	- none -	49120	49998
fig|6666666.644195.peg.754	CDS	contig00005	50437	50201	237	Ferrous iron-sensing transcriptional regulator FeoC	- none -	50201	50437
fig|6666666.644195.peg.755	CDS	contig00005	52758	50437	2322	Ferrous iron transporter FeoB	- none -	50437	52758
fig|6666666.644195.peg.756	CDS	contig00005	53002	52775	228	Ferrous iron transporter-associated protein FeoA	- none -	52775	53002
fig|6666666.644195.peg.757	CDS	contig00005	55780	53459	2322	Transcription accessory protein (S1 RNA-binding domain)	CBSS-243265.1.peg.198, Transcription factors bacterial	53459	55780
fig|6666666.644195.peg.758	CDS	contig00005	56353	55877	477	Transcription elongation factor GreB	CBSS-243265.1.peg.198, Transcription factors bacterial	55877	56353
fig|6666666.644195.peg.759	CDS	contig00005	56581	57300	720	Two-component system response regulator OmpR	- none -	56581	57300
fig|6666666.644195.peg.760	CDS	contig00005	57297	58649	1353	Osmolarity sensory histidine kinase EnvZ	- none -	57297	58649
fig|6666666.644195.peg.761	CDS	contig00005	60347	58725	1623	Phosphoenolpyruvate carboxykinase [ATP] (EC 4.1.1.49)	Pyruvate metabolism I: anaplerotic reactions, PEP	58725	60347
fig|6666666.644195.peg.762	CDS	contig00005	60601	60720	120	hypothetical protein	- none -	60601	60720
fig|6666666.644195.peg.763	CDS	contig00005	60726	62450	1725	Uncharacterized protein YhgE	- none -	60726	62450
fig|6666666.644195.peg.764	CDS	contig00005	63391	62513	879	33 kDa chaperonin HslO	- none -	62513	63391
fig|6666666.644195.peg.765	CDS	contig00005	63817	63416	402	Ribosome-associated heat shock protein implicated in the recycling of the 50S subunit (S4 paralog)	DNA replication cluster 1	63416	63817
fig|6666666.644195.peg.766	CDS	contig00005	64496	63828	669	GMP/IMP nucleotidase YrfG	- none -	63828	64496
fig|6666666.644195.peg.767	CDS	contig00005	66696	64561	2136	IgaA: a membrane protein that prevents overactivation of the Rcs regulatory system	- none -	64561	66696
fig|6666666.644195.peg.768	CDS	contig00005	66812	66693	120	FIG00639988: hypothetical protein	- none -	66693	66812
fig|6666666.644195.peg.769	CDS	contig00005	67016	67576	561	ADP compounds hydrolase NudE	- none -	67016	67576
fig|6666666.644195.peg.770	CDS	contig00005	70294	67742	2553	Multimodular transpeptidase-transglycosylase (EC 2.4.1.129) (EC 3.4.-.-)	Type IV pilus	67742	70294
fig|6666666.644195.peg.771	CDS	contig00005	70414	71193	780	Type IV pilus biogenesis protein PilM	Type IV pilus	70414	71193
fig|6666666.644195.peg.772	CDS	contig00005	71193	71732	540	Type IV pilus biogenesis protein PilN	Type IV pilus	71193	71732
fig|6666666.644195.peg.773	CDS	contig00005	71716	72156	441	Type IV pilus biogenesis protein PilO	Type IV pilus	71716	72156
fig|6666666.644195.peg.774	CDS	contig00005	72146	72550	405	Type IV pilus biogenesis protein PilP	Type IV pilus	72146	72550
fig|6666666.644195.peg.775	CDS	contig00005	72540	73700	1161	Type IV pilus biogenesis protein PilQ	Type IV pilus	72540	73700
fig|6666666.644195.peg.776	CDS	contig00005	73945	74622	678	Shikimate kinase I (EC 2.7.1.71)	Common Pathway For Synthesis of Aromatic Compounds (DAHP synthase to chorismate)	73945	74622
fig|6666666.644195.peg.777	CDS	contig00005	74679	75767	1089	3-dehydroquinate synthase (EC 4.2.3.4)	Common Pathway For Synthesis of Aromatic Compounds (DAHP synthase to chorismate), Type IV pilus	74679	75767
fig|6666666.644195.peg.778	CDS	contig00005	75859	77145	1287	Septum-associated cell division protein DamX	- none -	75859	77145
fig|6666666.644195.peg.779	CDS	contig00005	77252	78088	837	Methyl-directed repair DNA adenine methylase (EC 2.1.1.72)	DNA repair, bacterial	77252	78088
fig|6666666.644195.peg.780	CDS	contig00005	78106	78783	678	Ribulose-phosphate 3-epimerase (EC 5.1.3.1)	Pentose phosphate pathway, Riboflavin synthesis cluster	78106	78783
fig|6666666.644195.peg.781	CDS	contig00005	78776	79534	759	Phosphoglycolate phosphatase (EC 3.1.3.18)	2-phosphoglycolate salvage, Glycolate, glyoxylate interconversions	78776	79534
fig|6666666.644195.peg.782	CDS	contig00005	79527	80531	1005	Tryptophanyl-tRNA synthetase (EC 6.1.1.2)	tRNA aminoacylation, Trp	79527	80531
fig|6666666.644195.peg.783	CDS	contig00005	80550	80795	246	Possibly bogus hypothetical protein in a repeated sequence element	- none -	80550	80795
fig|6666666.644195.peg.784	CDS	contig00005	80821	81726	906	Hypothetical protein YhfZ	- none -	80821	81726
fig|6666666.644195.peg.785	CDS	contig00005	81743	82105	363	PTS-regulatory domain-containing protein YhfY	- none -	81743	82105
fig|6666666.644195.peg.786	CDS	contig00005	82189	83352	1164	Uncharacterized alanine racemase domain-containing protein YhfX	- none -	82189	83352
fig|6666666.644195.peg.787	CDS	contig00005	83352	84578	1227	Phosphopentomutase like protein YhfW	- none -	83352	84578
fig|6666666.644195.peg.788	CDS	contig00005	84575	85453	879	Phosphotriesterase like protein Php	- none -	84575	85453
fig|6666666.644195.peg.789	CDS	contig00005	85464	85817	354	Uncharacterized protein YhfU	- none -	85464	85817
fig|6666666.644195.peg.790	CDS	contig00005	85829	87133	1305	Uncharacterized protein YhfT	- none -	85829	87133
fig|6666666.644195.peg.791	CDS	contig00005	87145	88230	1086	Uncharacterized pyridoxal phosphate protein YhfS	- none -	87145	88230
fig|6666666.644195.peg.792	CDS	contig00005	89179	88382	798	Transcriptional regulator of fructoselysine utilization operon FrlR	- none -	88382	89179
fig|6666666.644195.peg.793	CDS	contig00005	89998	89213	786	Fructoselysine 6-kinase	- none -	89213	89998
fig|6666666.644195.peg.794	CDS	contig00005	90825	89995	831	Fructoselysine 3-epimerase	- none -	89995	90825
fig|6666666.644195.peg.795	CDS	contig00005	91897	90875	1023	Fructoselysine-6-phosphate deglycase	- none -	90875	91897
fig|6666666.644195.peg.796	CDS	contig00005	93141	91918	1224	Fructoselysine/psicoselysine transporter FrlA	- none -	91918	93141
fig|6666666.644195.peg.797	CDS	contig00005	93603	93436	168	Uncharacterized protein YhfL	- none -	93436	93603
fig|6666666.644195.peg.798	CDS	contig00005	95223	93850	1374	Precorrin-2 oxidase (EC 1.3.1.76) @ Sirohydrochlorin ferrochelatase activity of CysG (EC 4.99.1.4) / Uroporphyrinogen-III methyltransferase (EC 2.1.1.107)	Heme and Siroheme Biosynthesis, Heme and Siroheme Biosynthesis	93850	95223
fig|6666666.644195.peg.799	CDS	contig00005	96048	95242	807	Nitrite transporter NirC	Nitrate and nitrite ammonification	95242	96048
fig|6666666.644195.peg.800	CDS	contig00005	96500	96174	327	Nitrite reductase [NAD(P)H] small subunit (EC 1.7.1.4)	Nitrate and nitrite ammonification	96174	96500
fig|6666666.644195.peg.801	CDS	contig00005	99040	96497	2544	Nitrite reductase [NAD(P)H] large subunit (EC 1.7.1.4)	Nitrate and nitrite ammonification	96497	99040
fig|6666666.644195.peg.802	CDS	contig00005	100483	99302	1182	Selenite- and tellurite-inducible protein TsgA	- none -	99302	100483
fig|6666666.644195.peg.803	CDS	contig00005	100464	100610	147	FIG00638259: hypothetical protein	- none -	100464	100610
fig|6666666.644195.peg.804	CDS	contig00005	100754	101326	573	Peptidyl-prolyl cis-trans isomerase PpiA precursor (EC 5.2.1.8)	Peptidyl-prolyl cis-trans isomerase	100754	101326
fig|6666666.644195.peg.805	CDS	contig00005	101431	101598	168	Predicted Fic antitoxin YfhG	- none -	101431	101598
fig|6666666.644195.peg.806	CDS	contig00005	101588	102190	603	Cell filamentation protein Fic	- none -	101588	102190
fig|6666666.644195.peg.807	CDS	contig00005	102222	102785	564	Para-aminobenzoate synthase, amidotransferase component (EC 2.6.1.85)	Chorismate: Intermediate for synthesis of Tryptophan, PAPA antibiotics, PABA, 3-hydroxyanthranilate and more., Folate Biosynthesis, Tryptophan synthesis	102222	102785
fig|6666666.644195.peg.808	CDS	contig00005	102871	104091	1221	N-acetylornithine aminotransferase (EC 2.6.1.11) @ N-succinyl-L,L-diaminopimelate aminotransferase (EC 2.6.1.17)	Lysine Biosynthesis DAP Pathway, Lysine Biosynthesis DAP Pathway, GJO scratch	102871	104091
fig|6666666.644195.peg.809	CDS	contig00005	106248	104158	2091	Uncharacterized protein YhfK	- none -	104158	106248
fig|6666666.644195.peg.810	CDS	contig00005	106931	106299	633	Cyclic AMP receptor protein	CytR regulation, cAMP signaling in bacteria	106299	106931
fig|6666666.644195.peg.811	CDS	contig00005	107233	107637	405	Protein YhfA	- none -	107233	107637
fig|6666666.644195.peg.812	CDS	contig00005	108561	107692	870	Phosphoribulokinase homolog, function unknown	- none -	107692	108561
fig|6666666.644195.peg.813	CDS	contig00005	108833	108615	219	UPF0270 protein YheU	- none -	108615	108833
fig|6666666.644195.peg.814	CDS	contig00005	109849	108827	1023	Putative esterase YheT functionally coupled to phosphoribulokinase homolog	- none -	108827	109849
fig|6666666.644195.peg.815	CDS	contig00005	111762	109849	1914	Bis-ABC ATPase YheS	- none -	109849	111762
fig|6666666.644195.peg.816	CDS	contig00005	111893	112444	552	Glutathione-regulated potassium-efflux system ancillary protein KefG	Glutathione-regulated potassium-efflux system and associated functions, Potassium homeostasis	111893	112444
fig|6666666.644195.peg.817	CDS	contig00005	112444	114249	1806	Glutathione-regulated potassium-efflux system protein KefB	Glutathione-regulated potassium-efflux system and associated functions	112444	114249
fig|6666666.644195.peg.818	CDS	contig00005	114259	114459	201	Cytoplasmic protein, probably associated with glutathione-regulated potassium-efflux	- none -	114259	114459
fig|6666666.644195.peg.819	CDS	contig00005	114554	115144	591	FKBP-type peptidyl-prolyl cis-trans isomerase SlyD (EC 5.2.1.8)	G3E family of P-loop GTPases (metallocenter biosynthesis), Peptidyl-prolyl cis-trans isomerase, Potassium homeostasis	114554	115144
fig|6666666.644195.peg.820	CDS	contig00005	115411	115193	219	Protein SlyX	- none -	115193	115411
fig|6666666.644195.peg.821	CDS	contig00005	115632	116444	813	FKBP-type peptidyl-prolyl cis-trans isomerase FkpA precursor (EC 5.2.1.8)	Peptidyl-prolyl cis-trans isomerase, Potassium homeostasis	115632	116444
fig|6666666.644195.peg.822	CDS	contig00005	116611	117333	723	YheO-like PAS domain	- none -	116611	117333
fig|6666666.644195.peg.823	CDS	contig00005	117333	117719	387	tRNA 5-methylaminomethyl-2-thiouridine synthase subunit TusD	- none -	117333	117719
fig|6666666.644195.peg.824	CDS	contig00005	117719	118078	360	tRNA 5-methylaminomethyl-2-thiouridine synthase subunit TusC	- none -	117719	118078
fig|6666666.644195.peg.825	CDS	contig00005	118086	118373	288	tRNA 5-methylaminomethyl-2-thiouridine synthase subunit TusB	- none -	118086	118373
fig|6666666.644195.peg.826	CDS	contig00005	118499	118873	375	SSU ribosomal protein S12p (S23e)	Mycobacterium virulence operon involved in protein synthesis (SSU ribosomal proteins), Ribosome SSU bacterial	118499	118873
fig|6666666.644195.peg.827	CDS	contig00005	118970	119440	471	SSU ribosomal protein S7p (S5e)	Mycobacterium virulence operon involved in protein synthesis (SSU ribosomal proteins), Ribosome SSU bacterial	118970	119440
fig|6666666.644195.peg.828	CDS	contig00005	119537	121651	2115	Translation elongation factor G	Mycobacterium virulence operon involved in protein synthesis (SSU ribosomal proteins), Translation elongation factor G family, Translation elongation factors bacterial	119537	121651
fig|6666666.644195.peg.829	CDS	contig00005	121722	122012	291	Translation elongation factor Tu	Mycobacterium virulence operon involved in protein synthesis (SSU ribosomal proteins), Translation elongation factors bacterial	121722	122012
fig|6666666.644195.repeat.6	REPEAT	contig00005	121723	122011	289	repeat region	- none -	121723	122011
fig|6666666.644195.peg.830	CDS	contig00006	1112	3	1110	Pectinesterase (EC 3.1.1.11)	D-Galacturonate and D-Glucuronate Utilization	3	1112
fig|6666666.644195.peg.831	CDS	contig00006	1740	1264	477	UPF0098 protein ybhB	- none -	1264	1740
fig|6666666.644195.peg.832	CDS	contig00006	3088	1799	1290	Adenosylmethionine-8-amino-7-oxononanoate aminotransferase (EC 2.6.1.62)	Biotin biosynthesis, Biotin biosynthesis Experimental	1799	3088
fig|6666666.644195.peg.833	CDS	contig00006	3175	4215	1041	Biotin synthase (EC 2.8.1.6)	Biotin biosynthesis, Biotin biosynthesis Experimental	3175	4215
fig|6666666.644195.peg.834	CDS	contig00006	4212	5366	1155	8-amino-7-oxononanoate synthase (EC 2.3.1.47)	Biotin biosynthesis, Biotin biosynthesis Experimental	4212	5366
fig|6666666.644195.peg.835	CDS	contig00006	5353	6108	756	Malonyl-[acyl-carrier protein] O-methyltransferase (EC 2.1.1.197)	- none -	5353	6108
fig|6666666.644195.peg.836	CDS	contig00006	6101	6778	678	Dethiobiotin synthase BioD (EC 6.3.3.3)	- none -	6101	6778
fig|6666666.644195.peg.837	CDS	contig00006	7357	9378	2022	Excinuclease ABC subunit B	DNA repair, UvrABC system	7357	9378
fig|6666666.644195.peg.838	CDS	contig00006	10478	9570	909	FIG002813: hypothetical protein	- none -	9570	10478
fig|6666666.644195.peg.839	CDS	contig00006	10875	11864	990	GTP 3',8-cyclase (EC 4.1.99.22)	- none -	10875	11864
fig|6666666.644195.peg.840	CDS	contig00006	11886	12398	513	Molybdenum cofactor biosynthesis protein MoaB	- none -	11886	12398
fig|6666666.644195.peg.841	CDS	contig00006	12401	12886	486	Cyclic pyranopterin monophosphate synthase (EC 4.6.1.17)	- none -	12401	12886
fig|6666666.644195.peg.842	CDS	contig00006	12879	13124	246	Molybdopterin synthase sulfur carrier subunit	- none -	12879	13124
fig|6666666.644195.peg.843	CDS	contig00006	13126	13578	453	Molybdopterin synthase catalytic subunit MoaE (EC 2.8.1.12)	- none -	13126	13578
fig|6666666.644195.peg.844	CDS	contig00006	13715	14419	705	Inner membrane protein YbhL	- none -	13715	14419
fig|6666666.644195.peg.845	CDS	contig00006	14624	15337	714	Uncharacterized protein YbhM	- none -	14624	15337
fig|6666666.644195.peg.846	CDS	contig00006	16329	15373	957	Inner membrane protein YbhQ	- none -	15373	16329
fig|6666666.644195.peg.847	CDS	contig00006	17570	16329	1242	Cardiolipin synthase (EC 2.7.8.-) bacterial type ClsB, has minor trans-phosphatidylation activity converting PE to PG	- none -	16329	17570
fig|6666666.644195.peg.848	CDS	contig00006	18328	17567	762	Endonuclease/exonuclease/phosphatase family protein	- none -	17567	18328
fig|6666666.644195.peg.849	CDS	contig00006	18461	18871	411	Inner membrane protein YbhQ	- none -	18461	18871
fig|6666666.644195.peg.850	CDS	contig00006	19939	18833	1107	ABC-type efflux pump permease component YbhR	- none -	18833	19939
fig|6666666.644195.peg.851	CDS	contig00006	21083	19950	1134	ABC-type efflux pump permease component YbhS	- none -	19950	21083
fig|6666666.644195.peg.852	CDS	contig00006	22812	21076	1737	ABC-type efflux pump, duplicated ATPase component YbhF	- none -	21076	22812
fig|6666666.644195.peg.853	CDS	contig00006	23800	22805	996	ABC-type efflux pump membrane fusion component YbhG	- none -	22805	23800
fig|6666666.644195.peg.854	CDS	contig00006	24474	23803	672	Transcriptional regulator YbiH, TetR family	- none -	23803	24474
fig|6666666.644195.peg.855	CDS	contig00006	24703	26067	1365	ATP-dependent RNA helicase RhlE (EC 3.6.4.13)	- none -	24703	26067
fig|6666666.644195.peg.856	CDS	contig00006	26748	26299	450	Uncharacterized protein COG3236	- none -	26299	26748
fig|6666666.644195.peg.857	CDS	contig00006	26766	29051	2286	ATP-dependent helicase DinG/Rad3	DNA repair, bacterial DinG and relatives	26766	29051
fig|6666666.644195.peg.858	CDS	contig00006	29079	30041	963	Anthranilate phosphoribosyltransferase-like protein	- none -	29079	30041
fig|6666666.644195.peg.859	CDS	contig00006	30182	31267	1086	Hydroxycarboxylate dehydrogenase (NADP+) HcxB	- none -	30182	31267
fig|6666666.644195.peg.860	CDS	contig00006	31756	31496	261	Uncharacterized periplasmic protein YbiJ	- none -	31496	31756
fig|6666666.644195.peg.861	CDS	contig00006	32287	32021	267	Uncharacterized zinc-finger containing protein YbiI	- none -	32021	32287
fig|6666666.644195.peg.862	CDS	contig00006	33035	32361	675	PKHD-type hydroxylase YbiX	- none -	32361	33035
fig|6666666.644195.peg.863	CDS	contig00006	33304	33080	225	Ferrichrome-iron receptor	- none -	33080	33304
fig|6666666.644195.peg.864	CDS	contig00006	35362	33365	1998	Ferrichrome-iron receptor	- none -	33365	35362
fig|6666666.644195.peg.865	CDS	contig00006	35887	35627	261	Uncharacterized periplasmic protein McbA	- none -	35627	35887
fig|6666666.644195.peg.866	CDS	contig00006	36163	37089	927	23S rRNA (adenine(1618)-N(6))-methyltransferase (EC 2.1.1.181)	- none -	36163	37089
fig|6666666.644195.peg.867	CDS	contig00006	39311	37086	2226	Potassium efflux system KefA protein / Small-conductance mechanosensitive channel	Potassium homeostasis	37086	39311
fig|6666666.644195.peg.868	CDS	contig00006	40294	39572	723	Glutamine ABC transporter, ATP-binding protein GlnQ	- none -	39572	40294
fig|6666666.644195.peg.869	CDS	contig00006	40950	40291	660	Glutamine ABC transporter, permease protein GlnP	- none -	40291	40950
fig|6666666.644195.peg.870	CDS	contig00006	41835	41089	747	Glutamine ABC transporter, substrate-binding protein GlnH	- none -	41089	41835
fig|6666666.644195.peg.871	CDS	contig00006	42742	42239	504	DNA protection during starvation protein	- none -	42239	42742
fig|6666666.644195.peg.872	CDS	contig00006	43928	43041	888	Threonine/homoserine exporter RhtA	- none -	43041	43928
fig|6666666.644195.peg.873	CDS	contig00006	44281	44796	516	Outer membrane protein X precursor	- none -	44281	44796
fig|6666666.644195.peg.874	CDS	contig00006	46428	44845	1584	Phosphoethanolamine transferase OpgE	- none -	44845	46428
fig|6666666.644195.peg.875	CDS	contig00006	46828	46700	129	hypothetical protein	- none -	46700	46828
fig|6666666.644195.peg.876	CDS	contig00006	47014	47481	468	Mn-dependent transcriptional regulator MntR	- none -	47014	47481
fig|6666666.644195.peg.877	CDS	contig00006	47478	48596	1119	Inner membrane protein YbiR, putative anion permease	- none -	47478	48596
fig|6666666.644195.peg.878	CDS	contig00006	49575	48655	921	L,D-transpeptidase => YbiS	- none -	48655	49575
fig|6666666.644195.peg.879	CDS	contig00006	49794	51386	1593	Bis-ABC ATPase YbiT	- none -	49794	51386
fig|6666666.644195.peg.880	CDS	contig00006	52892	51627	1266	Uncharacterized protein YbiU	- none -	51627	52892
fig|6666666.644195.peg.881	CDS	contig00006	53859	53044	816	Sugar phosphatase YbiV	- none -	53044	53859
fig|6666666.644195.peg.882	CDS	contig00006	56437	54005	2433	Pyruvate formate-lyase (EC 2.3.1.54)	Butanol Biosynthesis, Fermentations: Mixed acid	54005	56437
fig|6666666.644195.peg.883	CDS	contig00006	57342	56443	900	Pyruvate formate-lyase activating enzyme (EC 1.97.1.4)	Fermentations: Mixed acid	56443	57342
fig|6666666.644195.peg.884	CDS	contig00006	57473	58135	663	Fructose-6-phosphate aldolase	- none -	57473	58135
fig|6666666.644195.peg.885	CDS	contig00006	58960	58211	750	Molybdopterin-synthase adenylyltransferase (EC 2.7.7.80)	- none -	58211	58960
fig|6666666.644195.peg.886	CDS	contig00006	60195	58960	1236	Molybdopterin molybdenumtransferase (EC 2.10.1.1)	- none -	58960	60195
fig|6666666.644195.peg.887	CDS	contig00006	60399	61364	966	Isoaspartyl aminopeptidase (EC 3.4.19.5) @ Asp-X dipeptidase	Omega peptidases (EC 3.4.19.-), Protein degradation	60399	61364
fig|6666666.644195.peg.888	CDS	contig00006	61351	63222	1872	Oligopeptide transport ATP-binding protein @ Glutathione ABC transporter, ATP-binding protein GsiA	- none -	61351	63222
fig|6666666.644195.peg.889	CDS	contig00006	63242	64780	1539	Oligopeptide transport substrate-binding protein @ Glutathione ABC transporter, substrate-binding protein GsiB	- none -	63242	64780
fig|6666666.644195.peg.890	CDS	contig00006	64798	65718	921	Oligopeptide transport permease protein OppB-like @ Glutathione ABC transporter, permease protein GsiC	- none -	64798	65718
fig|6666666.644195.peg.891	CDS	contig00006	65721	66632	912	Oligopeptide transport permease protein OppC-like @ Glutathione ABC transporter, permease protein GsiD	- none -	65721	66632
fig|6666666.644195.peg.892	CDS	contig00006	66732	69158	2427	c-di-GMP phosphodiesterase (EC 3.1.4.52) => PdeI	- none -	66732	69158
fig|6666666.644195.peg.893	CDS	contig00006	69166	70494	1329	Diguanylate cyclase (EC 2.7.7.65) => DgcI	- none -	69166	70494
fig|6666666.644195.repeat.7	REPEAT	contig00006	70535	70664	130	repeat region	- none -	70535	70664
fig|6666666.644195.peg.894	CDS	contig00006	71866	70541	1326	Ribosomal protein S12p Asp88 (E. coli) methylthiotransferase (EC 2.8.4.4)	- none -	70541	71866
fig|6666666.644195.peg.895	CDS	contig00006	72079	72462	384	Biofilm regulator BssR	- none -	72079	72462
fig|6666666.644195.peg.896	CDS	contig00006	72573	73688	1116	Soluble aldose sugar dehydrogenase, PQQ-dependent (EC 1.1.5.-)	- none -	72573	73688
fig|6666666.644195.peg.897	CDS	contig00006	74311	73685	627	Uncharacterized glutathione S-transferase-like protein	Glutathione: Non-redox reactions	73685	74311
fig|6666666.644195.peg.898	CDS	contig00006	74558	75760	1203	D-alanyl-D-alanine carboxypeptidase (EC 3.4.16.4)	Metallocarboxypeptidases (EC 3.4.17.-), Murein Hydrolases	74558	75760
fig|6666666.644195.peg.899	CDS	contig00006	76565	75807	759	Deoxyribose operon repressor DeoR	- none -	75807	76565
fig|6666666.644195.peg.900	CDS	contig00006	77219	76623	597	Undecaprenyl-diphosphatase BcrC (EC 3.6.1.27), conveys bacitracin resistance	- none -	76623	77219
fig|6666666.644195.peg.901	CDS	contig00006	77504	78736	1233	Multidrug efflux pump MdfA/Cmr (of MFS type), broad spectrum	- none -	77504	78736
fig|6666666.644195.peg.902	CDS	contig00006	79055	78777	279	Uncharacterized protein YbjH	- none -	78777	79055
fig|6666666.644195.peg.903	CDS	contig00006	79962	79147	816	5-amino-6-(5-phospho-D-ribitylamino)uracil phosphatase YbjI	- none -	79147	79962
fig|6666666.644195.peg.904	CDS	contig00006	81170	79962	1209	Inner membrane protein YbjJ	- none -	79962	81170
fig|6666666.644195.peg.905	CDS	contig00006	81254	81790	537	HTH-type transcriptional regulator RcdA	- none -	81254	81790
fig|6666666.644195.peg.906	CDS	contig00006	82947	81895	1053	Phage integrase	- none -	81895	82947
fig|6666666.644195.peg.907	CDS	contig00006	83325	83134	192	FIG00639415: hypothetical protein	- none -	83134	83325
fig|6666666.644195.peg.908	CDS	contig00006	83910	83341	570	Phage repressor protein cI	- none -	83341	83910
fig|6666666.644195.peg.909	CDS	contig00006	84036	84257	222	Phage Cox (control of excision) protein	- none -	84036	84257
fig|6666666.644195.peg.910	CDS	contig00006	84290	84799	510	Phage activator protein cII	- none -	84290	84799
fig|6666666.644195.peg.911	CDS	contig00006	84807	85007	201	FIL protein	- none -	84807	85007
fig|6666666.644195.peg.912	CDS	contig00006	84971	85312	342	Phage replication protein GpB	- none -	84971	85312
fig|6666666.644195.peg.913	CDS	contig00006	85380	85613	234	Phage Orf80 protein	- none -	85380	85613
fig|6666666.644195.peg.914	CDS	contig00006	85613	85840	228	Phage TraR/YbiI family protein	- none -	85613	85840
fig|6666666.644195.peg.915	CDS	contig00006	85837	86685	849	Phage DNA adenine methylase (EC 2.1.1.72)	- none -	85837	86685
fig|6666666.644195.peg.916	CDS	contig00006	86682	87692	1011	Uncharacterized 37.8 kDa protein in gpa 5'region	- none -	86682	87692
fig|6666666.644195.peg.917	CDS	contig00006	87689	90130	2442	Phage replication protein GpA, endonuclease	- none -	87689	90130
fig|6666666.644195.peg.918	CDS	contig00006	90283	90471	189	Phage protein	- none -	90283	90471
fig|6666666.644195.peg.919	CDS	contig00006	90482	90715	234	DNA-damage-inducible protein I	DNA repair, bacterial	90482	90715
fig|6666666.644195.peg.920	CDS	contig00006	91300	90875	426	hypothetical protein	- none -	90875	91300
fig|6666666.644195.peg.921	CDS	contig00006	91607	92392	786	hypothetical protein	- none -	91607	92392
fig|6666666.644195.peg.922	CDS	contig00006	92389	92835	447	hypothetical protein	- none -	92389	92835
fig|6666666.644195.peg.923	CDS	contig00006	93886	92861	1026	Phage portal vertex protein GpQ	- none -	92861	93886
fig|6666666.644195.peg.924	CDS	contig00006	95652	93886	1767	Phage terminase, ATPase subunit GpP	- none -	93886	95652
fig|6666666.644195.peg.925	CDS	contig00006	95794	96627	834	Phage capsid scaffolding protein GpO	- none -	95794	96627
fig|6666666.644195.peg.926	CDS	contig00006	96644	97702	1059	Phage major capsid protein GpN	- none -	96644	97702
fig|6666666.644195.peg.927	CDS	contig00006	97706	98356	651	Phage terminase, endonuclease subunit GpM	- none -	97706	98356
fig|6666666.644195.peg.928	CDS	contig00006	98452	98916	465	Phage head completion-stabilization protein GpL	- none -	98452	98916
fig|6666666.644195.peg.929	CDS	contig00006	98916	99119	204	Phage tail protein GpX	- none -	98916	99119
fig|6666666.644195.peg.930	CDS	contig00006	99123	99338	216	Phage holin	Phage lysis modules	99123	99338
fig|6666666.644195.peg.931	CDS	contig00006	99319	99831	513	Phage lysozyme R (EC 3.2.1.17)	- none -	99319	99831
fig|6666666.644195.peg.932	CDS	contig00006	99833	100210	378	Phage lysis regulatory protein, LysA	Phage lysis modules	99833	100210
fig|6666666.644195.peg.933	CDS	contig00006	100207	100635	429	Phage lysis regulatory protein, LysB	Phage lysis modules	100207	100635
fig|6666666.644195.peg.934	CDS	contig00006	100595	100768	174	Phage lysis regulatory protein, LysC	- none -	100595	100768
fig|6666666.644195.peg.935	CDS	contig00006	100731	101162	432	Phage tail completion protein GpR	- none -	100731	101162
fig|6666666.644195.peg.936	CDS	contig00006	101155	101592	438	Phage tail completion protein GpS	- none -	101155	101592
fig|6666666.644195.peg.937	CDS	contig00006	101738	103696	1959	hypothetical protein	- none -	101738	103696
fig|6666666.644195.peg.938	CDS	contig00006	103886	104464	579	Phage baseplate assembly protein GpV	- none -	103886	104464
fig|6666666.644195.peg.939	CDS	contig00006	104461	104820	360	Phage baseplate assembly protein GpW	- none -	104461	104820
fig|6666666.644195.peg.940	CDS	contig00006	104807	105715	909	Phage baseplate assembly protein GpJ	- none -	104807	105715
fig|6666666.644195.peg.941	CDS	contig00006	105708	106313	606	Phage tail formation protein GpI	- none -	105708	106313
fig|6666666.644195.peg.942	CDS	contig00006	106310	107356	1047	Phage tail fiber protein GpH	- none -	106310	107356
fig|6666666.644195.peg.943	CDS	contig00007	832	8	825	Acetate operon repressor IclR	- none -	8	832
fig|6666666.644195.peg.944	CDS	contig00007	1032	4715	3684	5-methyltetrahydrofolate--homocysteine methyltransferase (EC 2.1.1.13)	Methionine Biosynthesis	1032	4715
fig|6666666.644195.peg.945	CDS	contig00007	4935	6566	1632	Sodium-dependent phosphate transporter	NhaA, NhaD and Sodium-dependent phosphate transporters, Phosphate metabolism	4935	6566
fig|6666666.644195.peg.946	CDS	contig00007	7346	6657	690	Alpha-aspartyl dipeptidase Peptidase E (EC 3.4.13.21)	Dipeptidases (EC 3.4.13.-)	6657	7346
fig|6666666.644195.peg.947	CDS	contig00007	7558	8430	873	LSU rRNA pseudouridine(2604) synthase (EC 5.4.99.21)	- none -	7558	8430
fig|6666666.644195.peg.948	CDS	contig00007	8835	8563	273	Uncharacterized protein YjbD	- none -	8563	8835
fig|6666666.644195.peg.949	CDS	contig00007	10437	9088	1350	Aspartokinase (EC 2.7.2.4)	CBSS-216591.1.peg.168, Lysine Biosynthesis DAP Pathway, Lysine Biosynthesis DAP Pathway, GJO scratch, Threonine and Homoserine Biosynthesis	9088	10437
fig|6666666.644195.peg.950	CDS	contig00007	10962	12611	1650	Glucose-6-phosphate isomerase (EC 5.3.1.9)	- none -	10962	12611
fig|6666666.644195.peg.951	CDS	contig00007	13110	13352	243	Uncharacterized protein YjbE	- none -	13110	13352
fig|6666666.644195.peg.952	CDS	contig00007	13466	14104	639	Uncharacterized lipoprotein YjbF	- none -	13466	14104
fig|6666666.644195.peg.953	CDS	contig00007	14101	14838	738	Uncharacterized protein YjbG	- none -	14101	14838
fig|6666666.644195.peg.954	CDS	contig00007	14838	16934	2097	Uncharacterized lipoprotein YjbH	- none -	14838	16934
fig|6666666.644195.peg.955	CDS	contig00007	16938	17099	162	hypothetical protein	- none -	16938	17099
fig|6666666.644195.peg.956	CDS	contig00007	17260	17403	144	hypothetical protein	- none -	17260	17403
fig|6666666.644195.peg.957	CDS	contig00007	17529	17939	411	PsiE protein	- none -	17529	17939
fig|6666666.644195.peg.958	CDS	contig00007	19458	17983	1476	D-xylose proton-symporter XylE	Xylose utilization	17983	19458
fig|6666666.644195.peg.959	CDS	contig00007	20720	19830	891	Maltodextrin ABC transporter, permease protein MdxG	- none -	19830	20720
fig|6666666.644195.peg.960	CDS	contig00007	22279	20735	1545	Maltodextrin ABC transporter, permease protein MdxF	- none -	20735	22279
fig|6666666.644195.peg.961	CDS	contig00007	23623	22433	1191	Maltodextrin ABC transporter, substrate-binding protein MdxE	- none -	22433	23623
fig|6666666.644195.peg.962	CDS	contig00007	23811	23716	96	hypothetical protein	- none -	23716	23811
fig|6666666.644195.peg.963	CDS	contig00007	23988	25103	1116	Maltose/maltodextrin transport ATP-binding protein MalK (EC 3.6.3.19)	Maltose and Maltodextrin Utilization	23988	25103
fig|6666666.644195.peg.964	CDS	contig00007	25175	26515	1341	Maltoporin (maltose/maltodextrin high-affinity receptor, phage lambda receptor protein)	Maltose and Maltodextrin Utilization	25175	26515
fig|6666666.644195.peg.965	CDS	contig00007	26758	27678	921	Maltose operon periplasmic protein MalM	Maltose and Maltodextrin Utilization	26758	27678
fig|6666666.644195.peg.966	CDS	contig00007	27805	27653	153	hypothetical protein	- none -	27653	27805
fig|6666666.644195.peg.967	CDS	contig00007	27907	28101	195	YjbI protein	- none -	27907	28101
fig|6666666.644195.peg.968	CDS	contig00007	28192	29487	1296	YjbI protein	- none -	28192	29487
fig|6666666.644195.peg.969	CDS	contig00007	29710	30207	498	Chorismate--pyruvate lyase (EC 4.1.3.40)	- none -	29710	30207
fig|6666666.644195.peg.970	CDS	contig00007	30220	31092	873	4-hydroxybenzoate polyprenyltransferase (EC 2.5.1.39)	- none -	30220	31092
fig|6666666.644195.peg.971	CDS	contig00007	33730	31247	2484	Glycerol-3-phosphate acyltransferase (EC 2.3.1.15)	- none -	31247	33730
fig|6666666.644195.peg.972	CDS	contig00007	33841	34209	369	Diacylglycerol kinase (EC 2.7.1.107)	Riboflavin synthesis cluster	33841	34209
fig|6666666.644195.peg.973	CDS	contig00007	34319	34927	609	SOS-response repressor and protease LexA (EC 3.4.21.88)	DNA repair, bacterial, DNA repair, bacterial UmuCD system	34319	34927
fig|6666666.644195.peg.974	CDS	contig00007	35000	36325	1326	DNA-damage-inducible protein F	- none -	35000	36325
fig|6666666.644195.peg.975	CDS	contig00007	36441	36650	210	UPF0337 protein YjbJ	- none -	36441	36650
fig|6666666.644195.peg.976	CDS	contig00007	37207	36692	516	Zinc uptake regulation protein Zur	- none -	36692	37207
fig|6666666.644195.peg.977	CDS	contig00007	37525	37779	255	Uncharacterized protein YjbL	- none -	37525	37779
fig|6666666.644195.peg.978	CDS	contig00007	37803	38510	708	Uncharacterized protein YjbM	- none -	37803	38510
fig|6666666.644195.peg.979	CDS	contig00007	38566	38691	126	hypothetical protein	- none -	38566	38691
fig|6666666.644195.peg.980	CDS	contig00007	38873	39910	1038	tRNA-dihydrouridine(20/20a) synthase (EC 1.3.1.91)	- none -	38873	39910
fig|6666666.644195.peg.981	CDS	contig00007	40044	40286	243	Phage shock protein G	- none -	40044	40286
fig|6666666.644195.peg.982	CDS	contig00007	41435	40452	984	Quinone oxidoreductase (EC 1.6.5.5)	Quinone oxidoreductase family	40452	41435
fig|6666666.644195.peg.983	CDS	contig00007	41518	42933	1416	Replicative DNA helicase (DnaB) (EC 3.6.4.12)	- none -	41518	42933
fig|6666666.644195.peg.984	CDS	contig00007	42986	44065	1080	Alanine racemase (EC 5.1.1.1)	Alanine biosynthesis, Pyruvate Alanine Serine Interconversions	42986	44065
fig|6666666.644195.peg.985	CDS	contig00007	44318	45511	1194	Biosynthetic Aromatic amino acid aminotransferase alpha (EC 2.6.1.57)	Phenylalanine and Tyrosine Branches from Chorismate	44318	45511
fig|6666666.644195.peg.986	CDS	contig00007	46255	46013	243	hypothetical protein	- none -	46013	46255
fig|6666666.644195.peg.987	CDS	contig00007	46618	47331	714	NMN phosphatase (EC 3.1.3.5); Class B acid phosphatase precursor (EC 3.1.3.2)	NAD and NADP cofactor biosynthesis global	46618	47331
fig|6666666.644195.peg.988	CDS	contig00007	47442	47858	417	UPF0047 protein YjbQ	- none -	47442	47858
fig|6666666.644195.peg.989	CDS	contig00007	47862	48218	357	Uncharacterized protein YjbR	- none -	47862	48218
fig|6666666.644195.peg.990	CDS	contig00007	51075	48253	2823	Excinuclease ABC subunit A	DNA repair, UvrABC system	48253	51075
fig|6666666.644195.peg.991	CDS	contig00007	51329	51865	537	Single-stranded DNA-binding protein	DNA repair, bacterial, DNA repair, bacterial RecFOR pathway	51329	51865
fig|6666666.644195.peg.992	CDS	contig00007	52245	51964	282	Uncharacterized protein YjcB	- none -	51964	52245
fig|6666666.644195.peg.993	CDS	contig00007	52675	54261	1587	c-di-GMP phosphodiesterase (EC 3.1.4.52) => PdeC	- none -	52675	54261
fig|6666666.644195.peg.994	CDS	contig00007	54587	54264	324	DNA-binding transcriptional dual regulator SoxS	- none -	54264	54587
fig|6666666.644195.peg.995	CDS	contig00007	54673	55137	465	Redox-sensitive transcriptional activator SoxR	Oxidative stress	54673	55137
fig|6666666.644195.peg.996	CDS	contig00007	55453	55340	114	hypothetical protein	- none -	55340	55453
fig|6666666.644195.peg.997	CDS	contig00007	55683	57032	1350	Guanine/hypoxanthine permease GhxP	- none -	55683	57032
fig|6666666.644195.peg.998	CDS	contig00007	57010	57126	117	hypothetical protein	- none -	57010	57126
fig|6666666.644195.peg.999	CDS	contig00007	57183	58832	1650	Uncharacterized Na(+)/H(+) exchanger YjcE	- none -	57183	58832
fig|6666666.644195.peg.1000	CDS	contig00007	60278	58986	1293	Uncharacterized protein YjcF	- none -	58986	60278
fig|6666666.644195.peg.1001	CDS	contig00007	62105	60456	1650	Acetate permease ActP (cation/acetate symporter)	Pyruvate metabolism II: acetyl-CoA, acetogenesis from pyruvate	60456	62105
fig|6666666.644195.peg.1002	CDS	contig00007	62416	62102	315	Inner membrane protein YjcH, clustering with ActP	- none -	62102	62416
fig|6666666.644195.peg.1003	CDS	contig00007	64574	62616	1959	Acetyl-CoA synthetase (EC 6.2.1.1)	- none -	62616	64574
fig|6666666.644195.peg.1004	CDS	contig00007	64967	66403	1437	Cytochrome c552 precursor (EC 1.7.2.2)	Nitrate and nitrite ammonification, Soluble cytochromes and functionally related electron carriers	64967	66403
fig|6666666.644195.peg.1005	CDS	contig00007	66448	67014	567	Cytochrome c-type protein NrfB precursor	Nitrate and nitrite ammonification	66448	67014
fig|6666666.644195.peg.1006	CDS	contig00007	67011	67682	672	NrfC protein	Nitrate and nitrite ammonification	67011	67682
fig|6666666.644195.peg.1007	CDS	contig00007	67679	68635	957	NrfD protein	Nitrate and nitrite ammonification	67679	68635
fig|6666666.644195.peg.1008	CDS	contig00007	68751	70373	1623	Cytochrome c-type heme lyase subunit nrfE, nitrite reductase complex assembly	Nitrate and nitrite ammonification	68751	70373
fig|6666666.644195.peg.1009	CDS	contig00007	70366	70749	384	Formate-dependent nitrite reductase complex subunit NrfF	- none -	70366	70749
fig|6666666.644195.peg.1010	CDS	contig00007	70746	71342	597	Formate-dependent nitrite reductase complex subunit NrfG	- none -	70746	71342
fig|6666666.644195.peg.1011	CDS	contig00007	71604	71476	129	hypothetical protein	- none -	71476	71604
fig|6666666.644195.peg.1012	CDS	contig00007	71684	72997	1314	Proton/glutamate symporter @ Proton/aspartate symporter	- none -	71684	72997
fig|6666666.644195.peg.1013	CDS	contig00007	73765	73076	690	Uncharacterized protein YjcO	- none -	73076	73765
fig|6666666.644195.peg.1014	CDS	contig00007	76006	73859	2148	Formate dehydrogenase H (EC 1.2.1.2) @ selenocysteine-containing	Formate dehydrogenase, Selenocysteine metabolism	73859	76006
fig|6666666.644195.peg.1015	CDS	contig00007	76068	76181	114	hypothetical protein	- none -	76068	76181
fig|6666666.644195.peg.1016	CDS	contig00007	77670	76204	1467	Multidrug resistance outer membrane protein MdtP	- none -	76204	77670
fig|6666666.644195.peg.1017	CDS	contig00007	79718	77667	2052	Membrane fusion component MdtO of tripartite multidrug resistance system	- none -	77667	79718
fig|6666666.644195.peg.1018	CDS	contig00007	80749	79718	1032	Inner membrane component MdtN of tripartite multidrug resistance system	- none -	79718	80749
fig|6666666.644195.peg.1019	CDS	contig00007	81043	80768	276	Uncharacterized protein YtcA	- none -	80768	81043
fig|6666666.644195.peg.1020	CDS	contig00007	83237	81252	1986	Putative alkyl/aryl-sulfatase YjcS	- none -	81252	83237
fig|6666666.644195.peg.1021	CDS	contig00007	84439	83510	930	D-allose kinase (EC 2.7.1.55)	- none -	83510	84439
fig|6666666.644195.peg.1022	CDS	contig00007	85118	84423	696	D-allulose-6-phosphate 3-epimerase (EC 5.1.3.-)	- none -	84423	85118
fig|6666666.644195.peg.1023	CDS	contig00007	86109	85129	981	D-allose ABC transporter, permease protein	- none -	85129	86109
fig|6666666.644195.peg.1024	CDS	contig00007	87620	86088	1533	D-allose ABC transporter, ATP-binding protein	- none -	86088	87620
fig|6666666.644195.peg.1025	CDS	contig00007	88682	87747	936	D-allose ABC transporter, substrate-binding protein	- none -	87747	88682
fig|6666666.644195.peg.1026	CDS	contig00007	89631	88741	891	Transcriptional regulator of D-allose utilization RpiR	- none -	88741	89631
fig|6666666.644195.peg.1027	CDS	contig00007	89990	90439	450	D-allose-6-phosphate isomerase (EC 5.3.1.-) @ Ribose-5-phosphate isomerase B (EC 5.3.1.6)	- none -	89990	90439
fig|6666666.644195.peg.1028	CDS	contig00007	90508	90837	330	Uncharacterized protein YjdP	- none -	90508	90837
fig|6666666.644195.peg.1029	CDS	contig00007	91742	90984	759	Phosphoribosyl 1,2-cyclic phosphodiesterase (EC 3.1.4.55)	- none -	90984	91742
fig|6666666.644195.peg.1030	CDS	contig00007	92178	91744	435	Protein PhnO	- none -	91744	92178
fig|6666666.644195.peg.1031	CDS	contig00007	92722	92165	558	Ribose 1,5-bisphosphate phosphokinase PhnN (EC 2.7.4.23)	- none -	92165	92722
fig|6666666.644195.peg.1032	CDS	contig00007	93858	92722	1137	Alpha-D-ribose 1-methylphosphonate 5-triphosphate diphosphatase (EC 3.6.1.63)	- none -	92722	93858
fig|6666666.644195.peg.1033	CDS	contig00007	94535	93855	681	Alpha-D-ribose 1-methylphosphonate 5-triphosphate synthase subunit PhnL (EC 2.7.8.37)	- none -	93855	94535
fig|6666666.644195.peg.1034	CDS	contig00007	95404	94646	759	Phosphonates utilization ATP-binding protein PhnK	- none -	94646	95404
fig|6666666.644195.peg.1035	CDS	contig00007	96246	95401	846	Alpha-D-ribose 1-methylphosphonate 5-phosphate C-P lyase (EC 4.7.1.1)	- none -	95401	96246
fig|6666666.644195.peg.1036	CDS	contig00007	97303	96239	1065	Alpha-D-ribose 1-methylphosphonate 5-triphosphate synthase subunit PhnI (EC 2.7.8.37)	- none -	96239	97303
fig|6666666.644195.peg.1037	CDS	contig00007	97887	97303	585	Alpha-D-ribose 1-methylphosphonate 5-triphosphate synthase subunit PhnH (EC 2.7.8.37)	- none -	97303	97887
fig|6666666.644195.peg.1038	CDS	contig00007	98336	97884	453	Alpha-D-ribose 1-methylphosphonate 5-triphosphate synthase subunit PhnG (EC 2.7.8.37)	- none -	97884	98336
fig|6666666.644195.peg.1039	CDS	contig00007	99062	98337	726	Transcriptional regulator PhnF	- none -	98337	99062
fig|6666666.644195.peg.1040	CDS	contig00007	99304	99083	222	Phosphonate ABC transporter permease protein PhnE (TC 3.A.1.9.1)	- none -	99083	99304
fig|6666666.644195.peg.1041	CDS	contig00007	99921	99301	621	Phosphonate ABC transporter permease protein PhnE (TC 3.A.1.9.1)	- none -	99301	99921
fig|6666666.644195.peg.1042	CDS	contig00007	100992	99976	1017	Phosphonate ABC transporter substrate-binding protein PhnD (TC 3.A.1.9.1)	- none -	99976	100992
fig|6666666.644195.peg.1043	CDS	contig00007	101805	101017	789	Phosphonate ABC transporter ATP-binding protein PhnC (TC 3.A.1.9.1)	- none -	101017	101805
fig|6666666.644195.peg.1044	CDS	contig00007	102381	102076	306	Protein PhnB	- none -	102076	102381
fig|6666666.644195.rna.6	RNA	contig00008	1	76	76	tRNA-Ala-GGC	tRNAs	1	76
fig|6666666.644195.peg.1045	CDS	contig00008	285	2474	2190	c-di-GMP phosphodiesterase (EC 3.1.4.52) => PdeA	- none -	285	2474
fig|6666666.644195.peg.1046	CDS	contig00008	3726	2524	1203	Na+ dependent nucleoside transporter NupC	Deoxyribose and Deoxynucleoside Catabolism, Xanthine Metabolism in Bacteria	2524	3726
fig|6666666.644195.peg.1047	CDS	contig00008	4062	5300	1239	Manganese transport protein MntH	- none -	4062	5300
fig|6666666.644195.peg.1048	CDS	contig00008	5767	5441	327	Uncharacterized protein YpeC	- none -	5441	5767
fig|6666666.644195.peg.1049	CDS	contig00008	7138	5882	1257	Chloride channel protein	- none -	5882	7138
fig|6666666.644195.peg.1050	CDS	contig00008	7342	8307	966	Glucokinase (EC 2.7.1.2)	- none -	7342	8307
fig|6666666.644195.peg.1051	CDS	contig00008	8526	8852	327	PTS system, fructose-like IIB component FryB	- none -	8526	8852
fig|6666666.644195.peg.1052	CDS	contig00008	8874	10121	1248	PTS system, fructose-like IIC component FryC	- none -	8874	10121
fig|6666666.644195.peg.1053	CDS	contig00008	10136	11221	1086	Aminopeptidase YpdF (MP-, MA-, MS-, AP-, NP- specific)	Protein degradation	10136	11221
fig|6666666.644195.peg.1054	CDS	contig00008	11221	12258	1038	Nondeblocking aminopeptidase YpdE (X-X-[^PR]- specific)	Protein degradation	11221	12258
fig|6666666.644195.peg.1055	CDS	contig00008	12283	14778	2496	Phosphoenolpyruvate-protein phosphotransferase of PTS system (EC 2.7.3.9)	- none -	12283	14778
fig|6666666.644195.peg.1056	CDS	contig00008	15638	14781	858	Uncharacterized transcriptional regulator YpdC, AraC family	- none -	14781	15638
fig|6666666.644195.peg.1057	CDS	contig00008	16385	15651	735	Two-component transcriptional response regulator YpdB	- none -	15651	16385
fig|6666666.644195.peg.1058	CDS	contig00008	18097	16400	1698	Sensor histidine kinase YpdA	- none -	16400	18097
fig|6666666.644195.peg.1059	CDS	contig00008	18474	19712	1239	Glutamate-pyruvate aminotransferase AlaC (EC 2.6.1.2)	- none -	18474	19712
fig|6666666.644195.peg.1060	CDS	contig00008	19893	19777	117	hypothetical protein	- none -	19777	19893
fig|6666666.644195.peg.1061	CDS	contig00008	21124	20204	921	Lipid A biosynthesis palmitoleoyltransferase (EC 2.3.1.242)	- none -	20204	21124
fig|6666666.644195.peg.1062	CDS	contig00008	21477	21719	243	Uncharacterized protein YfdY	- none -	21477	21719
fig|6666666.644195.peg.1063	CDS	contig00008	22071	21796	276	Uncharacterized lipoprotein YpdI	- none -	21796	22071
fig|6666666.644195.peg.1064	CDS	contig00008	22367	22999	633	Protein YfdX	- none -	22367	22999
fig|6666666.644195.peg.1065	CDS	contig00008	23512	24762	1251	Formyl-coenzyme A transferase (EC 2.8.3.16)	- none -	23512	24762
fig|6666666.644195.peg.1066	CDS	contig00008	24816	26510	1695	Oxalyl-CoA decarboxylase (EC 4.1.1.8)	Alkaloid biosynthesis from L-lysine	24816	26510
fig|6666666.644195.peg.1067	CDS	contig00008	26580	27524	945	Uncharacterized transporter YfdV	- none -	26580	27524
fig|6666666.644195.peg.1068	CDS	contig00008	27598	28743	1146	YfdE protein	- none -	27598	28743
fig|6666666.644195.peg.1069	CDS	contig00008	32392	28799	3594	Hybrid sensory histidine kinase in two-component regulatory system with EvgA	Orphan regulatory proteins	28799	32392
fig|6666666.644195.peg.1070	CDS	contig00008	33011	32397	615	Positive transcription regulator EvgA	Orphan regulatory proteins	32397	33011
fig|6666666.644195.peg.1071	CDS	contig00008	33427	34590	1164	Multidrug efflux system EmrKY-TolC, membrane fusion component EmrK	- none -	33427	34590
fig|6666666.644195.peg.1072	CDS	contig00008	34590	36128	1539	Multidrug efflux system EmrKY-TolC, inner-membrane proton/drug antiporter EmrY (MFS type)	- none -	34590	36128
fig|6666666.644195.peg.1073	CDS	contig00008	37564	36236	1329	D-serine ammonia-lyase (EC 4.3.1.18)	- none -	36236	37564
fig|6666666.644195.peg.1074	CDS	contig00008	37800	37582	219	D-serine permease DsdX	Glycine and Serine Utilization	37582	37800
fig|6666666.644195.peg.1075	CDS	contig00008	38043	39038	996	Sucrose specific transcriptional regulator CscR, LacI family	- none -	38043	39038
fig|6666666.644195.peg.1076	CDS	contig00008	40479	39046	1434	beta-fructofuranosidase (EC 3.2.1.26)	- none -	39046	40479
fig|6666666.644195.peg.1077	CDS	contig00008	40695	41609	915	Fructokinase (EC 2.7.1.4)	- none -	40695	41609
fig|6666666.644195.peg.1078	CDS	contig00008	41681	42928	1248	Sucrose permease, major facilitator superfamily	- none -	41681	42928
fig|6666666.644195.peg.1079	CDS	contig00008	45109	43913	1197	hypothetical protein	- none -	43913	45109
fig|6666666.644195.peg.1080	CDS	contig00008	46142	45870	273	FIG107037: Phage late gene regulator	- none -	45870	46142
fig|6666666.644195.peg.1081	CDS	contig00008	46699	46148	552	FIG054316: Phage polarity suppression protein	- none -	46148	46699
fig|6666666.644195.peg.1082	CDS	contig00008	47439	46696	744	putative head size determination protein	- none -	46696	47439
fig|6666666.644195.peg.1083	CDS	contig00008	50512	47840	2673	DNA primase, phage associated	- none -	47840	50512
fig|6666666.644195.peg.1084	CDS	contig00008	50892	50509	384	hypothetical protein	- none -	50509	50892
fig|6666666.644195.peg.1085	CDS	contig00008	51173	50889	285	hypothetical protein	- none -	50889	51173
fig|6666666.644195.peg.1086	CDS	contig00008	51564	51205	360	hypothetical protein	- none -	51205	51564
fig|6666666.644195.peg.1087	CDS	contig00008	51733	51557	177	hypothetical protein	- none -	51557	51733
fig|6666666.644195.peg.1088	CDS	contig00008	51850	52044	195	hypothetical protein	- none -	51850	52044
fig|6666666.644195.peg.1089	CDS	contig00008	53293	52412	882	hypothetical protein	- none -	52412	53293
fig|6666666.644195.peg.1090	CDS	contig00008	54598	53324	1275	Integrase	- none -	53324	54598
fig|6666666.644195.rna.7	RNA	contig00008	54857	54786	72	tRNA-Arg-CCT	- none -	54786	54857
fig|6666666.644195.peg.1091	CDS	contig00008	55865	54933	933	Inner membrane protein YfdC	- none -	54933	55865
fig|6666666.644195.peg.1092	CDS	contig00008	56020	56133	114	hypothetical protein	- none -	56020	56133
fig|6666666.644195.peg.1093	CDS	contig00008	56160	56915	756	Outer-membrane-phospholipid-binding lipoprotein MlaA	- none -	56160	56915
fig|6666666.644195.peg.1094	CDS	contig00008	58155	57097	1059	Uncharacterized protein YfdF	- none -	57097	58155
fig|6666666.644195.peg.1095	CDS	contig00008	59860	58520	1341	Long-chain fatty acid transport protein	- none -	58520	59860
fig|6666666.644195.peg.1096	CDS	contig00008	60232	60516	285	UPF0381 protein YfcZ	- none -	60232	60516
fig|6666666.644195.peg.1097	CDS	contig00008	60696	62006	1311	3-ketoacyl-CoA thiolase (EC 2.3.1.16)	Biotin biosynthesis, Fatty acid metabolism cluster, Polyhydroxybutyrate metabolism	60696	62006
fig|6666666.644195.peg.1098	CDS	contig00008	62006	64150	2145	Enoyl-CoA hydratase (EC 4.2.1.17) / 3-hydroxyacyl-CoA dehydrogenase (EC 1.1.1.35) / 3-hydroxybutyryl-CoA epimerase (EC 5.1.2.3)	Acetyl-CoA fermentation to Butyrate, Acetyl-CoA fermentation to Butyrate, Acetyl-CoA fermentation to Butyrate, Butanol Biosynthesis, Butyrate metabolism cluster, Butyrate metabolism cluster, Fatty acid metabolism cluster, Fatty acid metabolism cluster, Fatty acid metabolism cluster, Polyhydroxybutyrate metabolism, Polyhydroxybutyrate metabolism, Polyhydroxybutyrate metabolism	62006	64150
fig|6666666.644195.peg.1099	CDS	contig00008	64353	64838	486	Phosphohistidine phosphatase SixA	- none -	64353	64838
fig|6666666.644195.peg.1100	CDS	contig00008	65513	66076	564	Major fimbrial subunit StfA	The fimbrial Stf cluster	65513	66076
fig|6666666.644195.peg.1101	CDS	contig00008	66158	68800	2643	Fimbriae usher protein StfC	The fimbrial Stf cluster	66158	68800
fig|6666666.644195.peg.1102	CDS	contig00008	68820	69572	753	Periplasmic fimbrial chaperone StfD	The fimbrial Stf cluster	68820	69572
fig|6666666.644195.peg.1103	CDS	contig00008	69588	70097	510	Minor fimbrial subunit StfE	The fimbrial Stf cluster	69588	70097
fig|6666666.644195.peg.1104	CDS	contig00008	70094	70582	489	Minor fimbrial subunit StfF	The fimbrial Stf cluster	70094	70582
fig|6666666.644195.peg.1105	CDS	contig00008	70579	71118	540	Minor fimbrial subunit StfG	The fimbrial Stf cluster	70579	71118
fig|6666666.644195.peg.1106	CDS	contig00008	71120	71971	852	Uncharacterized protein YadU in stf fimbrial cluster	The fimbrial Stf cluster	71120	71971
fig|6666666.644195.peg.1107	CDS	contig00008	72595	72044	552	UPF0115 protein YfcN	- none -	72044	72595
fig|6666666.644195.peg.1108	CDS	contig00008	72761	73693	933	Ribosomal protein L3 N(5)-glutamine methyltransferase (EC 2.1.1.298)	- none -	72761	73693
fig|6666666.644195.peg.1109	CDS	contig00008	73728	74813	1086	Chorismate synthase (EC 4.2.3.5)	Common Pathway For Synthesis of Aromatic Compounds (DAHP synthase to chorismate)	73728	74813
fig|6666666.644195.peg.1110	CDS	contig00008	74817	75641	825	Penicillin-insensitive murein endopeptidase	- none -	74817	75641
fig|6666666.644195.peg.1111	CDS	contig00008	75641	76450	810	Transmembrane protein YfcA	- none -	75641	76450
fig|6666666.644195.peg.1112	CDS	contig00008	76450	76998	549	Translation elongation factor P Lys34 hydroxylase	- none -	76450	76998
fig|6666666.644195.peg.1113	CDS	contig00008	77032	77310	279	Uncharacterized protein YfcL	- none -	77032	77310
fig|6666666.644195.peg.1114	CDS	contig00008	79437	77431	2007	tRNA (5-methylaminomethyl-2-thiouridylate)-methyltransferase (EC 2.1.1.61) / FAD-dependent cmnm(5)s(2)U34 oxidoreductase	RNA methylation	77431	79437
fig|6666666.644195.peg.1115	CDS	contig00008	79596	80816	1221	3-oxoacyl-[acyl-carrier-protein] synthase, KASI (EC 2.3.1.41)	Fatty Acid Biosynthesis FASII	79596	80816
fig|6666666.644195.peg.1116	CDS	contig00008	81081	82259	1179	UPF0226 protein YfcJ	- none -	81081	82259
fig|6666666.644195.peg.1117	CDS	contig00008	83251	82256	996	Flagellar regulator flk	- none -	82256	83251
fig|6666666.644195.peg.1118	CDS	contig00008	83350	84486	1137	Erythronate-4-phosphate dehydrogenase (EC 1.1.1.290)	Pyridoxin (Vitamin B6) Biosynthesis	83350	84486
fig|6666666.644195.peg.1119	CDS	contig00008	84552	85565	1014	Semialdehyde dehydrogenase, USG-1 protein	- none -	84552	85565
fig|6666666.644195.peg.1120	CDS	contig00008	85565	86377	813	tRNA pseudouridine(38-40) synthase (EC 5.4.99.12)	- none -	85565	86377
fig|6666666.644195.peg.1121	CDS	contig00008	86460	87119	660	DedA protein	DedA family of inner membrane proteins, Uptake of selenate and selenite	86460	87119
fig|6666666.644195.peg.1122	CDS	contig00008	87275	88189	915	Acetyl-coenzyme A carboxyl transferase beta chain (EC 6.4.1.2)	Fatty Acid Biosynthesis FASII	87275	88189
fig|6666666.644195.peg.1123	CDS	contig00008	88259	89527	1269	Dihydrofolate synthase (EC 6.3.2.12) @ Folylpolyglutamate synthase (EC 6.3.2.17)	Folate Biosynthesis, Folate Biosynthesis	88259	89527
fig|6666666.644195.peg.1124	CDS	contig00008	89517	90179	663	Septum-associated cell division protein DedD	- none -	89517	90179
fig|6666666.644195.peg.1125	CDS	contig00008	90438	90926	489	Colicin V production protein	- none -	90438	90926
fig|6666666.644195.peg.1126	CDS	contig00008	90963	92480	1518	Amidophosphoribosyltransferase (EC 2.4.2.14)	De Novo Purine Biosynthesis	90963	92480
fig|6666666.644195.peg.1127	CDS	contig00008	92575	93144	570	Flavin prenyltransferase UbiX	- none -	92575	93144
fig|6666666.644195.peg.1128	CDS	contig00008	93410	94192	783	Lysine-arginine-ornithine-binding ABC transporter, substrate-binding protein ArgT (TC 3.A.1.3.1)	- none -	93410	94192
fig|6666666.644195.peg.1129	CDS	contig00008	94413	95195	783	Histidine ABC transporter, substrate-binding protein HisJ (TC 3.A.1.3.1)	- none -	94413	95195
fig|6666666.644195.peg.1130	CDS	contig00008	95285	95971	687	Histidine ABC transporter, permease protein HisQ (TC 3.A.1.3.1)	Arginine and Ornithine Degradation	95285	95971
fig|6666666.644195.peg.1131	CDS	contig00008	95968	96684	717	Histidine ABC transporter, permease protein HisM (TC 3.A.1.3.1)	Arginine and Ornithine Degradation	95968	96684
fig|6666666.644195.peg.1132	CDS	contig00008	96692	97465	774	Histidine ABC transporter, ATP-binding protein HisP (TC 3.A.1.3.1)	Arginine and Ornithine Degradation	96692	97465
fig|6666666.644195.peg.1133	CDS	contig00008	97662	98552	891	Uncharacterized protein YfcI	- none -	97662	98552
fig|6666666.644195.peg.1134	CDS	contig00008	98734	98600	135	Cell division inhibitor Slr1223 (YfcH in EC), contains epimerase/dehydratase and DUF1731 domains	- none -	98600	98734
fig|6666666.644195.repeat.8	REPEAT	contig00008	98617	98734	118	repeat region	- none -	98617	98734
fig|6666666.644195.repeat.9	REPEAT	contig00009	2	1356	1355	repeat region	- none -	2	1356
fig|6666666.644195.peg.1135	CDS	contig00009	48	239	192	Uncharacterized protein, YdfD family	- none -	48	239
fig|6666666.644195.peg.1136	CDS	contig00009	332	2803	2472	Exodeoxyribonuclease VIII (EC 3.1.11.-)	- none -	332	2803
fig|6666666.644195.peg.1137	CDS	contig00009	3094	4224	1131	Phage integrase	- none -	3094	4224
fig|6666666.644195.peg.1138	CDS	contig00009	4908	4270	639	Outer membrane protein W precursor	- none -	4270	4908
fig|6666666.644195.peg.1139	CDS	contig00009	5265	6008	744	Membrane protein YciC, linked to IspA	Intracellular septation in Enterobacteria	5265	6008
fig|6666666.644195.peg.1140	CDS	contig00009	6038	6577	540	Intracellular septation protein IspA	CBSS-211586.9.peg.2729, Intracellular septation in Enterobacteria	6038	6577
fig|6666666.644195.peg.1141	CDS	contig00009	6682	7080	399	Acyl-CoA thioesterase YciA, involved in membrane biogenesis	CBSS-211586.9.peg.2729, Intracellular septation in Enterobacteria	6682	7080
fig|6666666.644195.peg.1142	CDS	contig00009	7854	7120	735	TonB-ExbBD energy transducing system, TonB subunit	- none -	7120	7854
fig|6666666.644195.peg.1143	CDS	contig00009	8063	8359	297	YciL protein	Broadly distributed proteins not in subsystems, CBSS-211586.9.peg.2729	8063	8359
fig|6666666.644195.peg.1144	CDS	contig00009	8659	9912	1254	Putative potassium channel protein	- none -	8659	9912
fig|6666666.644195.peg.1145	CDS	contig00009	10173	9967	207	hypothetical protein	- none -	9967	10173
fig|6666666.644195.peg.1146	CDS	contig00009	10283	11743	1461	Cardiolipin synthase, bacterial type ClsA	- none -	10283	11743
fig|6666666.644195.peg.1147	CDS	contig00009	11778	12107	330	dsDNA mimic protein, highly acidic	- none -	11778	12107
fig|6666666.644195.peg.1148	CDS	contig00009	13164	12160	1005	Oligopeptide ABC transporter, ATP-binding protein OppF (TC 3.A.1.5.1)	- none -	12160	13164
fig|6666666.644195.peg.1149	CDS	contig00009	14174	13161	1014	Oligopeptide ABC transporter, ATP-binding protein OppD (TC 3.A.1.5.1)	- none -	13161	14174
fig|6666666.644195.peg.1150	CDS	contig00009	15094	14186	909	Oligopeptide ABC transporter, permease protein OppC (TC 3.A.1.5.1)	- none -	14186	15094
fig|6666666.644195.peg.1151	CDS	contig00009	16029	15109	921	Oligopeptide ABC transporter, permease protein OppB (TC 3.A.1.5.1)	- none -	15109	16029
fig|6666666.644195.peg.1152	CDS	contig00009	17791	16115	1677	Oligopeptide ABC transporter, substrate-binding protein OppA (TC 3.A.1.5.1)	- none -	16115	17791
fig|6666666.644195.peg.1153	CDS	contig00009	18165	18326	162	hypothetical protein	- none -	18165	18326
fig|6666666.644195.peg.1154	CDS	contig00009	19131	18484	648	UPF0056 inner membrane protein YchE	- none -	18484	19131
fig|6666666.644195.peg.1155	CDS	contig00009	19608	22283	2676	Acetaldehyde dehydrogenase (EC 1.2.1.10) / Alcohol dehydrogenase (EC 1.1.1.1)	5-FCL-like protein, Butanol Biosynthesis, Butanol Biosynthesis, Cinnamic Acid Degradation, Fermentations: Lactate, Fermentations: Mixed acid, Fermentations: Mixed acid, Pyruvate metabolism II: acetyl-CoA, acetogenesis from pyruvate	19608	22283
fig|6666666.644195.peg.1156	CDS	contig00009	22407	22592	186	Transposase and inactivated derivative	- none -	22407	22592
fig|6666666.644195.peg.1157	CDS	contig00009	22648	22761	114	Transposase, Avin_45320 family	- none -	22648	22761
fig|6666666.644195.peg.1158	CDS	contig00009	22713	23303	591	Transposase, Avin_45320 family	- none -	22713	23303
fig|6666666.644195.peg.1159	CDS	contig00009	24202	23585	618	Thymidine kinase (EC 2.7.1.21)	pyrimidine conversions	23585	24202
fig|6666666.644195.peg.1160	CDS	contig00009	24807	25220	414	DNA-binding protein H-NS	- none -	24807	25220
fig|6666666.644195.peg.1161	CDS	contig00009	26272	25364	909	UTP--glucose-1-phosphate uridylyltransferase (EC 2.7.7.9)	- none -	25364	26272
fig|6666666.644195.peg.1162	CDS	contig00009	27487	26474	1014	Regulator of RpoS	- none -	26474	27487
fig|6666666.644195.peg.1163	CDS	contig00009	28523	27579	945	FIG00613342: Bacterial patatin-like phospholipase domain containing protein	- none -	27579	28523
fig|6666666.644195.peg.1164	CDS	contig00009	28597	29055	459	UPF0225 protein YchJ	Broadly distributed proteins not in subsystems	28597	29055
fig|6666666.644195.peg.1165	CDS	contig00009	29105	29947	843	Formyltetrahydrofolate deformylase (EC 3.5.1.10)	5-FCL-like protein, One-carbon metabolism by tetrahydropterines	29105	29947
fig|6666666.644195.rna.8	RNA	contig00009	30107	30191	85	tRNA-Tyr-GTA	- none -	30107	30191
fig|6666666.644195.rna.9	RNA	contig00009	30401	30485	85	tRNA-Tyr-GTA	- none -	30401	30485
fig|6666666.644195.peg.1166	CDS	contig00009	31702	31025	678	Respiratory nitrate reductase gamma chain (EC 1.7.99.4)	Denitrifying reductase gene clusters, Nitrate and nitrite ammonification	31025	31702
fig|6666666.644195.peg.1167	CDS	contig00009	32412	31702	711	Respiratory nitrate reductase delta chain (EC 1.7.99.4)	Denitrifying reductase gene clusters, Nitrate and nitrite ammonification	31702	32412
fig|6666666.644195.peg.1168	CDS	contig00009	33947	32409	1539	Respiratory nitrate reductase beta chain (EC 1.7.99.4)	Denitrifying reductase gene clusters, Nitrate and nitrite ammonification	32409	33947
fig|6666666.644195.peg.1169	CDS	contig00009	37687	33944	3744	Respiratory nitrate reductase alpha chain (EC 1.7.99.4)	Denitrifying reductase gene clusters, Nitrate and nitrite ammonification	33944	37687
fig|6666666.644195.peg.1170	CDS	contig00009	39594	38203	1392	Nitrate/nitrite transporter NarK	Denitrifying reductase gene clusters	38203	39594
fig|6666666.644195.peg.1171	CDS	contig00009	39907	39689	219	hypothetical protein	- none -	39689	39907
fig|6666666.644195.peg.1172	CDS	contig00009	39933	41729	1797	Nitrate/nitrite sensor protein NarX	- none -	39933	41729
fig|6666666.644195.peg.1173	CDS	contig00009	41722	42372	651	Nitrate/nitrite response regulator protein NarL	- none -	41722	42372
fig|6666666.644195.peg.1174	CDS	contig00009	43767	42373	1395	Putative invasin	- none -	42373	43767
fig|6666666.644195.peg.1175	CDS	contig00009	43952	44305	354	Protein YchN	- none -	43952	44305
fig|6666666.644195.peg.1176	CDS	contig00009	45065	44349	717	Cation transport protein ChaC	- none -	44349	45065
fig|6666666.644195.peg.1177	CDS	contig00009	45432	45202	231	Cation transport regulator chaB	- none -	45202	45432
fig|6666666.644195.peg.1178	CDS	contig00009	45702	46802	1101	Calcium/proton antiporter	- none -	45702	46802
fig|6666666.644195.peg.1179	CDS	contig00009	47179	47313	135	Small inner membrane protein, YmgF family	- none -	47179	47313
fig|6666666.644195.peg.1180	CDS	contig00009	47714	47848	135	Small inner membrane protein, YmgF family	- none -	47714	47848
fig|6666666.644195.peg.1181	CDS	contig00009	48249	48383	135	Small inner membrane protein, YmgF family	- none -	48249	48383
fig|6666666.644195.peg.1182	CDS	contig00009	49386	48532	855	2-Keto-3-deoxy-D-manno-octulosonate-8-phosphate synthase (EC 2.5.1.55)	- none -	48532	49386
fig|6666666.644195.peg.1183	CDS	contig00009	50231	49422	810	FIG002708: Protein SirB1	- none -	49422	50231
fig|6666666.644195.peg.1184	CDS	contig00009	50627	50235	393	FIG002082: Protein SirB2	- none -	50235	50627
fig|6666666.644195.peg.1185	CDS	contig00009	51457	50624	834	Peptide chain release factor N(5)-glutamine methyltransferase (EC 2.1.1.297)	- none -	50624	51457
fig|6666666.644195.peg.1186	CDS	contig00009	52539	51457	1083	Peptide chain release factor 1	Translation termination factors bacterial	51457	52539
fig|6666666.644195.peg.1187	CDS	contig00009	53837	52581	1257	Glutamyl-tRNA reductase (EC 1.2.1.70)	Heme and Siroheme Biosynthesis	52581	53837
fig|6666666.644195.peg.1188	CDS	contig00009	54051	54674	624	Outer membrane lipoprotein component of lipoprotein transport system LolB	- none -	54051	54674
fig|6666666.644195.peg.1189	CDS	contig00009	54674	55525	852	4-diphosphocytidyl-2-C-methyl-D-erythritol kinase (EC 2.7.1.148)	Nonmevalonate Branch of Isoprenoid Biosynthesis	54674	55525
fig|6666666.644195.peg.1190	CDS	contig00009	55610	56623	1014	Ribose-phosphate pyrophosphokinase (EC 2.7.6.1)	De Novo Purine Biosynthesis, Pentose phosphate pathway	55610	56623
fig|6666666.644195.peg.1191	CDS	contig00009	56748	58427	1680	Putative sulfate permease	Inorganic Sulfur Assimilation	56748	58427
fig|6666666.644195.peg.1192	CDS	contig00009	58760	58482	279	Putative membrane protein YchH	- none -	58482	58760
fig|6666666.644195.peg.1193	CDS	contig00009	59038	59622	585	Peptidyl-tRNA hydrolase (EC 3.1.1.29)	Sporulation-associated proteins with broader functions, Translation termination factors bacterial	59038	59622
fig|6666666.644195.peg.1194	CDS	contig00009	59739	60830	1092	GTP-binding and nucleic acid-binding protein YchF	- none -	59739	60830
fig|6666666.644195.peg.1195	CDS	contig00009	61254	61075	180	hypothetical protein	- none -	61075	61254
fig|6666666.644195.peg.1196	CDS	contig00009	61599	64466	2868	Uncharacterized protein YcgV	- none -	61599	64466
fig|6666666.644195.peg.1197	CDS	contig00009	66485	64566	1920	Phosphoenolpyruvate-dihydroxyacetone phosphotransferase operon regulatory protein DhaR	Dihydroxyacetone kinases	64566	66485
fig|6666666.644195.peg.1198	CDS	contig00009	66713	67783	1071	Phosphoenolpyruvate-dihydroxyacetone phosphotransferase (EC 2.7.1.121), dihydroxyacetone binding subunit DhaK	Dihydroxyacetone kinases	66713	67783
fig|6666666.644195.peg.1199	CDS	contig00009	67794	68426	633	Phosphoenolpyruvate-dihydroxyacetone phosphotransferase (EC 2.7.1.121), ADP-binding subunit DhaL	Dihydroxyacetone kinases	67794	68426
fig|6666666.644195.peg.1200	CDS	contig00009	68437	69855	1419	Phosphoenolpyruvate-dihydroxyacetone phosphotransferase (EC 2.7.1.121), subunit DhaM; DHA-specific IIA component / DHA-specific phosphocarrier protein HPr / DHA-specific EI component	Dihydroxyacetone kinases, Dihydroxyacetone kinases, Dihydroxyacetone kinases, Dihydroxyacetone kinases	68437	69855
fig|6666666.644195.peg.1201	CDS	contig00009	70161	70015	147	FIG00638384: hypothetical protein	- none -	70015	70161
fig|6666666.644195.peg.1202	CDS	contig00009	70175	71872	1698	Trehalase (EC 3.2.1.28) @ Periplasmic trehalase (EC 3.2.1.28)	- none -	70175	71872
fig|6666666.644195.peg.1203	CDS	contig00009	72391	71951	441	Uncharacterized protein YcgY	- none -	71951	72391
fig|6666666.644195.peg.1204	CDS	contig00009	72823	72569	255	UPF0410 protein YmgE	- none -	72569	72823
fig|6666666.644195.peg.1205	CDS	contig00009	73024	73758	735	Flagellar brake protein YcgR	- none -	73024	73758
fig|6666666.644195.peg.1206	CDS	contig00009	74371	73760	612	Endo-type membrane-bound lytic murein transglycosylase A (EC 4.2.2.n2)	- none -	73760	74371
fig|6666666.644195.peg.1207	CDS	contig00009	74471	75385	915	Muramoyltetrapeptide carboxypeptidase (EC 3.4.17.13)	Metallocarboxypeptidases (EC 3.4.17.-), Murein Hydrolases, Recycling of Peptidoglycan Amino Acids	74471	75385
fig|6666666.644195.peg.1208	CDS	contig00009	75480	77216	1737	K(+)/H(+) antiporter NhaP2	- none -	75480	77216
fig|6666666.644195.peg.1209	CDS	contig00009	77499	77350	150	hypothetical protein	- none -	77350	77499
fig|6666666.644195.peg.1210	CDS	contig00009	78672	77602	1071	Alanine racemase (EC 5.1.1.1)	Alanine biosynthesis, Pyruvate Alanine Serine Interconversions	77602	78672
fig|6666666.644195.peg.1211	CDS	contig00009	79980	78682	1299	D-amino acid dehydrogenase (EC 1.4.99.6)	- none -	78682	79980
fig|6666666.644195.peg.1212	CDS	contig00009	80310	81842	1533	FIG004684: SpoVR-like protein	- none -	80310	81842
fig|6666666.644195.peg.1213	CDS	contig00009	82613	81894	720	Transcriptional regulator for fatty acid degradation FadR, GntR family	- none -	81894	82613
fig|6666666.644195.peg.1214	CDS	contig00009	82834	84375	1542	Na+/H+ antiporter NhaB	- none -	82834	84375
fig|6666666.644195.peg.1215	CDS	contig00009	84521	85051	531	Periplasmic thiol:disulfide oxidoreductase DsbB, required for DsbA reoxidation	Biogenesis of c-type cytochromes, Periplasmic disulfide interchange	84521	85051
fig|6666666.644195.peg.1216	CDS	contig00009	86365	85097	1269	Error-prone, lesion bypass DNA polymerase V (UmuC)	DNA repair, bacterial UmuCD system	85097	86365
fig|6666666.644195.peg.1217	CDS	contig00009	86784	86365	420	Error-prone repair protein UmuD	DNA repair, bacterial UmuCD system	86365	86784
fig|6666666.644195.peg.1218	CDS	contig00009	87157	88068	912	Hemolysin E, chromosomal	- none -	87157	88068
fig|6666666.644195.peg.1219	CDS	contig00009	88736	88275	462	UPF0260 protein YcgN	- none -	88275	88736
fig|6666666.644195.peg.1220	CDS	contig00009	89472	88813	660	Uncharacterized fumarylacetoacetase-like protein YcgM	- none -	88813	89472
fig|6666666.644195.peg.1221	CDS	contig00009	89837	89544	294	Protein YcgL	- none -	89544	89837
fig|6666666.644195.peg.1222	CDS	contig00009	90008	89880	129	hypothetical protein	- none -	89880	90008
fig|6666666.644195.peg.1223	CDS	contig00009	90079	90480	402	Inhibitor of vertebrate g-type lysozyme, periplasmic => PliG	- none -	90079	90480
fig|6666666.644195.peg.1224	CDS	contig00009	90951	90583	369	Uncharacterized protein YcgJ	- none -	90583	90951
fig|6666666.644195.peg.1225	CDS	contig00009	91471	92166	696	Septum site-determining protein MinC	Bacterial cell division cluster, Septum site-determining cluster Min	91471	92166
fig|6666666.644195.peg.1226	CDS	contig00009	92190	93002	813	Septum site-determining protein MinD	Bacterial cell division cluster, Septum site-determining cluster Min	92190	93002
fig|6666666.644195.peg.1227	CDS	contig00009	93006	93272	267	Cell division topological specificity factor MinE	Bacterial cell division cluster, Septum site-determining cluster Min	93006	93272
fig|6666666.644195.peg.1228	CDS	contig00009	93856	93644	213	Pertactin precursor	- none -	93644	93856
fig|6666666.644195.peg.1229	CDS	contig00009	94141	94022	120	hypothetical protein	- none -	94022	94141
fig|6666666.644195.peg.1230	CDS	contig00009	94388	94561	174	FIG00639461: hypothetical protein	- none -	94388	94561
fig|6666666.644195.peg.1231	CDS	contig00009	94563	94907	345	UPF0757 protein YmgG	- none -	94563	94907
fig|6666666.644195.peg.1232	CDS	contig00009	94917	95072	156	Uncharacterized protein YmgD	- none -	94917	95072
fig|6666666.644195.peg.1233	CDS	contig00009	95085	95246	162	Uncharacterized protein YmgD	- none -	95085	95246
fig|6666666.644195.peg.1234	CDS	contig00009	96345	95329	1017	AidA-I adhesin-like protein	- none -	95329	96345
fig|6666666.644195.peg.1235	CDS	contig00009	97905	96430	1476	AidA-I adhesin-like protein	- none -	96430	97905
fig|6666666.644195.peg.1236	CDS	contig00010	449	36	414	Protein PhnA	- none -	36	449
fig|6666666.644195.peg.1237	CDS	contig00010	772	3000	2229	Clamp-binding protein CrfC	- none -	772	3000
fig|6666666.644195.peg.1238	CDS	contig00010	2997	3875	879	Uncharacterized protein YjcZ	- none -	2997	3875
fig|6666666.644195.peg.1239	CDS	contig00010	4139	5641	1503	L-Proline/Glycine betaine transporter ProP	Proline, 4-hydroxyproline uptake and utilization	4139	5641
fig|6666666.644195.peg.1240	CDS	contig00010	5753	5842	90	Putative membrane protein PmrR	- none -	5753	5842
fig|6666666.644195.peg.1241	CDS	contig00010	6918	5818	1101	Sensor protein BasS/PmrB (activates BasR/PmrA)	- none -	5818	6918
fig|6666666.644195.peg.1242	CDS	contig00010	7587	6919	669	Two-component transcriptional regulatory protein BasR/PmrA (activated by BasS/PmrB)	- none -	6919	7587
fig|6666666.644195.peg.1243	CDS	contig00010	9227	7584	1644	Lipid A phosphoethanolamine transferase EptA/PmrC (EC 2.7.8.43)	- none -	7584	9227
fig|6666666.644195.peg.1244	CDS	contig00010	10668	9331	1338	Arginine/agmatine antiporter	Arginine and Ornithine Degradation, Polyamine Metabolism	9331	10668
fig|6666666.644195.peg.1245	CDS	contig00010	11566	10805	762	Transcriptional regulator of catabolic arginine decarboxylase (adiA)	Arginine and Ornithine Degradation, Polyamine Metabolism	10805	11566
fig|6666666.644195.peg.1246	CDS	contig00010	14161	11891	2271	Arginine decarboxylase, catabolic (EC 4.1.1.19)	Arginine and Ornithine Degradation, Polyamine Metabolism	11891	14161
fig|6666666.644195.peg.1247	CDS	contig00010	15265	14357	909	Melibiose operon regulatory protein MelR, AraC family	- none -	14357	15265
fig|6666666.644195.peg.1248	CDS	contig00010	15548	16903	1356	alpha-galactosidase (EC 3.2.1.22)	- none -	15548	16903
fig|6666666.644195.peg.1249	CDS	contig00010	17018	18427	1410	Melibiose carrier protein, Na+/melibiose symporter	- none -	17018	18427
fig|6666666.644195.peg.1250	CDS	contig00010	19195	18566	630	Inner membrane protein YjdF	- none -	18566	19195
fig|6666666.644195.peg.1251	CDS	contig00010	20964	19318	1647	Fumarate hydratase class I, anaerobic (EC 4.2.1.2)	- none -	19318	20964
fig|6666666.644195.peg.1252	CDS	contig00010	22382	21042	1341	Anaerobic C4-dicarboxylate transporter DcuB	- none -	21042	22382
fig|6666666.644195.peg.1253	CDS	contig00010	23672	22953	720	Fumarate respiration two-component response regulator DcuR	- none -	22953	23672
fig|6666666.644195.peg.1254	CDS	contig00010	25300	23669	1632	Fumarate respiration sensor kinase protein DcuS	- none -	23669	25300
fig|6666666.644195.peg.1255	CDS	contig00010	25481	25711	231	Uncharacterized protein YjdI	- none -	25481	25711
fig|6666666.644195.peg.1256	CDS	contig00010	25723	25995	273	Uncharacterized protein YjdJ, possible GNAT acetyltransferase	- none -	25723	25995
fig|6666666.644195.peg.1257	CDS	contig00010	26222	26518	297	Endoribonuclease GhoS	- none -	26222	26518
fig|6666666.644195.peg.1258	CDS	contig00010	26546	26719	174	Toxin GhoT	- none -	26546	26719
fig|6666666.644195.peg.1259	CDS	contig00010	28355	26838	1518	Lysyl-tRNA synthetase (class II) (EC 6.1.1.6)	tRNA aminoacylation, Lys	26838	28355
fig|6666666.644195.peg.1260	CDS	contig00010	30049	28592	1458	Di-tripeptide/H+ symporter DtpC	- none -	28592	30049
fig|6666666.644195.peg.1261	CDS	contig00010	32255	30108	2148	Lysine decarboxylase, inducible (EC 4.1.1.18)	Lysine degradation	30108	32255
fig|6666666.644195.peg.1262	CDS	contig00010	33669	32335	1335	Lysine/cadaverine antiporter membrane protein CadB	Lysine degradation	32335	33669
fig|6666666.644195.peg.1263	CDS	contig00010	35572	34034	1539	Transcriptional activator of cad operon	Lysine degradation	34034	35572
fig|6666666.644195.rna.10	RNA	contig00010	36264	36189	76	tRNA-Phe-GAA	tRNAs	36189	36264
fig|6666666.644195.peg.1264	CDS	contig00010	36946	36371	576	Transcriptional regulator YjdC, AcrR family	- none -	36371	36946
fig|6666666.644195.peg.1265	CDS	contig00010	38680	36983	1698	Cytochrome c-type biogenesis protein DsbD, protein-disulfide reductase (EC 1.8.1.8)	Biogenesis of c-type cytochromes, Periplasmic disulfide interchange	36983	38680
fig|6666666.644195.peg.1266	CDS	contig00010	38994	38656	339	Periplasmic divalent cation tolerance protein CutA	Copper homeostasis: copper tolerance	38656	38994
fig|6666666.644195.peg.1267	CDS	contig00010	40411	39110	1302	Anaerobic C4-dicarboxylate transporter DcuA	- none -	39110	40411
fig|6666666.644195.peg.1268	CDS	contig00010	41965	40529	1437	Aspartate ammonia-lyase (EC 4.3.1.1)	Glutamine, Glutamate, Aspartate and Asparagine Biosynthesis	40529	41965
fig|6666666.644195.peg.1269	CDS	contig00010	42302	42778	477	UPF0716 protein FxsA	- none -	42302	42778
fig|6666666.644195.peg.1270	CDS	contig00010	44050	42794	1257	L-methionine and branched-chain amino acid export protein YjeH	- none -	42794	44050
fig|6666666.644195.peg.1271	CDS	contig00010	44326	44619	294	Heat shock protein 10 kDa family chaperone GroES	- none -	44326	44619
fig|6666666.644195.peg.1272	CDS	contig00010	44663	46309	1647	Heat shock protein 60 kDa family chaperone GroEL	- none -	44663	46309
fig|6666666.644195.peg.1273	CDS	contig00010	46447	46800	354	Uncharacterized protein YjeI	- none -	46447	46800
fig|6666666.644195.peg.1274	CDS	contig00010	47872	47003	870	Uncharacterized protein YjeJ	- none -	47003	47872
fig|6666666.644195.peg.1275	CDS	contig00010	49295	48267	1029	Lysine 2,3-aminomutase (EC 5.4.3.2)	Lysine degradation	48267	49295
fig|6666666.644195.peg.1276	CDS	contig00010	49337	49903	567	Translation elongation factor P	Translation elongation factors bacterial	49337	49903
fig|6666666.644195.peg.1277	CDS	contig00010	49955	50080	126	Entericidin A	- none -	49955	50080
fig|6666666.644195.peg.1278	CDS	contig00010	50191	50337	147	Entericidin B	- none -	50191	50337
fig|6666666.644195.peg.1279	CDS	contig00010	50513	50830	318	Small multidrug resistance (SMR) efflux transporter => SugE, quaternary ammonium compounds	- none -	50513	50830
fig|6666666.644195.peg.1280	CDS	contig00010	51360	50827	534	Lipocalin Blc	- none -	50827	51360
fig|6666666.644195.peg.1281	CDS	contig00010	52582	51449	1134	Class C beta-lactamase (EC 3.5.2.6) => BlaEC family	- none -	51449	52582
fig|6666666.644195.peg.1282	CDS	contig00010	53004	52645	360	Fumarate reductase subunit D	- none -	52645	53004
fig|6666666.644195.peg.1283	CDS	contig00010	53410	53015	396	Fumarate reductase subunit C	- none -	53015	53410
fig|6666666.644195.peg.1284	CDS	contig00010	54155	53421	735	Fumarate reductase iron-sulfur protein (EC 1.3.5.4)	- none -	53421	54155
fig|6666666.644195.peg.1285	CDS	contig00010	55956	54148	1809	Fumarate reductase flavoprotein subunit (EC 1.3.5.4)	- none -	54148	55956
fig|6666666.644195.peg.1286	CDS	contig00010	56281	57258	978	Translation elongation factor P Lys34--(R)-beta-lysine ligase	- none -	56281	57258
fig|6666666.644195.peg.1287	CDS	contig00010	57522	58979	1458	Inner membrane transporter YjeM	- none -	57522	58979
fig|6666666.644195.peg.1288	CDS	contig00010	59031	59345	315	Uncharacterized protein YjeN	- none -	59031	59345
fig|6666666.644195.peg.1289	CDS	contig00010	59342	59656	315	Inner membrane protein YjeO	- none -	59342	59656
fig|6666666.644195.peg.1290	CDS	contig00010	63008	59685	3324	Miniconductance mechanosensitive channel MscM	- none -	59685	63008
fig|6666666.644195.peg.1291	CDS	contig00010	63998	63030	969	Phosphatidylserine decarboxylase (EC 4.1.1.65)	- none -	63030	63998
fig|6666666.644195.peg.1292	CDS	contig00010	65147	64095	1053	Ribosome small subunit biogenesis RbfA-release protein RsgA	- none -	64095	65147
fig|6666666.644195.peg.1293	CDS	contig00010	65242	65787	546	3'-to-5' oligoribonuclease (orn)	RNA processing and degradation, bacterial	65242	65787
fig|6666666.644195.rna.11	RNA	contig00010	65998	66073	76	tRNA-Gly-GCC	tRNAs	65998	66073
fig|6666666.644195.rna.12	RNA	contig00010	66110	66185	76	tRNA-Gly-GCC	tRNAs	66110	66185
fig|6666666.644195.rna.13	RNA	contig00010	66221	66296	76	tRNA-Gly-GCC	tRNAs	66221	66296
fig|6666666.644195.peg.1294	CDS	contig00010	67705	66566	1140	Epoxyqueuosine reductase (EC 1.17.99.6) QueG	- none -	66566	67705
fig|6666666.644195.peg.1295	CDS	contig00010	67719	69251	1533	NAD(P)H-hydrate epimerase (EC 5.1.99.6) / ADP-dependent (S)-NAD(P)H-hydrate dehydratase (EC 4.2.1.136)	- none -	67719	69251
fig|6666666.644195.peg.1296	CDS	contig00010	69223	69684	462	tRNA threonylcarbamoyladenosine biosynthesis protein TsaE	- none -	69223	69684
fig|6666666.644195.peg.1297	CDS	contig00010	69703	71040	1338	N-acetylmuramoyl-L-alanine amidase (EC 3.5.1.28)	Murein Hydrolases, Recycling of Peptidoglycan Amino Acids	69703	71040
fig|6666666.644195.peg.1298	CDS	contig00010	71050	72897	1848	DNA mismatch repair protein MutL	DNA repair, bacterial MutL-MutS system	71050	72897
fig|6666666.644195.peg.1299	CDS	contig00010	72890	73840	951	tRNA dimethylallyltransferase (EC 2.5.1.75)	tRNA processing	72890	73840
fig|6666666.644195.peg.1300	CDS	contig00010	73926	74234	309	RNA-binding protein Hfq	Hfl operon, Polyadenylation bacterial	73926	74234
fig|6666666.644195.peg.1301	CDS	contig00010	74310	75590	1281	Ribosome LSU-associated GTP-binding protein HflX	- none -	74310	75590
fig|6666666.644195.peg.1302	CDS	contig00010	75676	76935	1260	HflK protein	Hfl operon	75676	76935
fig|6666666.644195.peg.1303	CDS	contig00010	76938	77942	1005	HflC protein	Hfl operon	76938	77942
fig|6666666.644195.peg.1304	CDS	contig00010	78024	78221	198	Putative inner membrane protein YjeT (clustered with HflC)	Hfl operon	78024	78221
fig|6666666.644195.peg.1305	CDS	contig00010	78325	79623	1299	Adenylosuccinate synthetase (EC 6.3.4.4)	Purine conversions	78325	79623
fig|6666666.644195.peg.1306	CDS	contig00010	79828	80253	426	Nitrite-sensitive transcriptional repressor NsrR	Nitrosative stress, Oxidative stress, Rrf2 family transcriptional regulators	79828	80253
fig|6666666.644195.peg.1307	CDS	contig00010	80292	82733	2442	3'-to-5' exoribonuclease RNase R	RNA processing and degradation, bacterial	80292	82733
fig|6666666.644195.peg.1308	CDS	contig00011	781	2	780	Phage tail fiber Mup49, S	- none -	2	781
fig|6666666.644195.peg.1309	CDS	contig00011	1227	793	435	gpR	- none -	793	1227
fig|6666666.644195.peg.1310	CDS	contig00011	2142	1306	837	hypothetical protein	- none -	1306	2142
fig|6666666.644195.peg.1311	CDS	contig00011	3575	2142	1434	Phage baseplate	Phage baseplate proteins	2142	3575
fig|6666666.644195.peg.1312	CDS	contig00011	3928	3572	357	pep44b	- none -	3572	3928
fig|6666666.644195.peg.1313	CDS	contig00011	7320	3928	3393	Phage protein	- none -	3928	7320
fig|6666666.644195.peg.1314	CDS	contig00011	8283	7402	882	hypothetical protein	- none -	7402	8283
fig|6666666.644195.peg.1315	CDS	contig00011	8909	8298	612	Phage protein	- none -	8298	8909
fig|6666666.644195.peg.1316	CDS	contig00011	9486	8920	567	PmgC	- none -	8920	9486
fig|6666666.644195.peg.1317	CDS	contig00011	10021	9545	477	hypothetical protein	- none -	9545	10021
fig|6666666.644195.peg.1318	CDS	contig00011	10730	10083	648	putative superimmunity accessory function	- none -	10083	10730
fig|6666666.644195.peg.1319	CDS	contig00011	11156	11377	222	Icd protein	- none -	11156	11377
fig|6666666.644195.peg.1320	CDS	contig00011	11374	12408	1035	Phage DNA binding protein Roi	- none -	11374	12408
fig|6666666.644195.peg.1321	CDS	contig00011	12573	13373	801	DNA-binding protein Roi	- none -	12573	13373
fig|6666666.644195.peg.1322	CDS	contig00011	13439	14248	810	hypothetical protein	- none -	13439	14248
fig|6666666.644195.peg.1323	CDS	contig00011	14299	14544	246	hypothetical protein	- none -	14299	14544
fig|6666666.644195.peg.1324	CDS	contig00011	14726	14881	156	prophage maintenance; modulation of host cell killing	- none -	14726	14881
fig|6666666.644195.peg.1325	CDS	contig00011	15507	14998	510	Phage baseplate	Phage baseplate proteins	14998	15507
fig|6666666.644195.peg.1326	CDS	contig00011	15983	15519	465	hypothetical protein	- none -	15519	15983
fig|6666666.644195.peg.1327	CDS	contig00011	16951	16136	816	Phage tail	- none -	16136	16951
fig|6666666.644195.peg.1328	CDS	contig00011	18550	16961	1590	Phage tail sheath protein	- none -	16961	18550
fig|6666666.644195.peg.1329	CDS	contig00011	20317	18611	1707	hypothetical protein	- none -	18611	20317
fig|6666666.644195.peg.1330	CDS	contig00011	21543	20542	1002	Chromosome (plasmid) partitioning protein ParB	- none -	20542	21543
fig|6666666.644195.peg.1331	CDS	contig00011	22756	21560	1197	Chromosome (plasmid) partitioning protein ParA	- none -	21560	22756
fig|6666666.644195.peg.1332	CDS	contig00011	24174	23314	861	RepFIB replication protein A	- none -	23314	24174
fig|6666666.644195.peg.1333	CDS	contig00011	24885	24493	393	Phage protein	- none -	24493	24885
fig|6666666.644195.peg.1334	CDS	contig00011	25028	24897	132	Phage outer membrane lipoprotein Rz1	Phage lysis modules	24897	25028
fig|6666666.644195.peg.1335	CDS	contig00011	25485	25063	423	Phage endopeptidase Rz	- none -	25063	25485
fig|6666666.644195.peg.1336	CDS	contig00011	26313	25525	789	Phage protein	- none -	25525	26313
fig|6666666.644195.peg.1337	CDS	contig00011	26776	27060	285	Phage protein	- none -	26776	27060
fig|6666666.644195.peg.1338	CDS	contig00011	27053	27958	906	DNA recombination-dependent growth factor RdgC	- none -	27053	27958
fig|6666666.644195.peg.1339	CDS	contig00011	27955	29973	2019	Type II, 5-methyl-cytosine DNA methyltransferase	- none -	27955	29973
fig|6666666.644195.rna.14	RNA	contig00011	30649	30724	76	tRNA-Asn-GTT	- none -	30649	30724
fig|6666666.644195.rna.15	RNA	contig00011	30727	30802	76	tRNA-Thr-TGT	- none -	30727	30802
fig|6666666.644195.peg.1340	CDS	contig00011	31102	31218	117	hypothetical protein	- none -	31102	31218
fig|6666666.644195.peg.1341	CDS	contig00011	31731	31967	237	hypothetical protein	- none -	31731	31967
fig|6666666.644195.peg.1342	CDS	contig00011	31948	32775	828	Putative SPFH domain protein	- none -	31948	32775
fig|6666666.644195.rna.16	RNA	contig00011	32803	32878	76	tRNA-Met-CAT	- none -	32803	32878
fig|6666666.644195.peg.1343	CDS	contig00011	33165	34529	1365	Replicative DNA helicase (DnaB) (EC 3.6.4.12)	- none -	33165	34529
fig|6666666.644195.peg.1344	CDS	contig00011	34529	35527	999	Phage protein	- none -	34529	35527
fig|6666666.644195.peg.1345	CDS	contig00011	36206	35574	633	Phage baseplate hub	Phage baseplate proteins	35574	36206
fig|6666666.644195.peg.1346	CDS	contig00011	37215	36199	1017	Phage tail tape measure	- none -	36199	37215
fig|6666666.644195.peg.1347	CDS	contig00011	38002	37217	786	Phage tail	- none -	37217	38002
fig|6666666.644195.peg.1348	CDS	contig00011	38717	37989	729	gp7	- none -	37989	38717
fig|6666666.644195.peg.1349	CDS	contig00011	39938	38721	1218	hypothetical protein	- none -	38721	39938
fig|6666666.644195.peg.1350	CDS	contig00011	40208	39948	261	Phage protein	- none -	39948	40208
fig|6666666.644195.peg.1351	CDS	contig00011	40472	40717	246	Phage protein	- none -	40472	40717
fig|6666666.644195.peg.1352	CDS	contig00011	40720	41298	579	Phage protein	- none -	40720	41298
fig|6666666.644195.peg.1353	CDS	contig00011	41365	41520	156	putative morphogenetic function	- none -	41365	41520
fig|6666666.644195.peg.1354	CDS	contig00011	42022	42648	627	Phage protein	- none -	42022	42648
fig|6666666.644195.peg.1355	CDS	contig00011	42645	43322	678	Phage serine/threonine protein phosphatase NinI (EC 3.1.3.16)	- none -	42645	43322
fig|6666666.644195.peg.1356	CDS	contig00011	43319	44020	702	putative morphogenetic function	- none -	43319	44020
fig|6666666.644195.peg.1357	CDS	contig00011	44102	44320	219	putative morphogenetic function	- none -	44102	44320
fig|6666666.644195.peg.1358	CDS	contig00011	44322	45584	1263	Phage protein	- none -	44322	45584
fig|6666666.644195.peg.1359	CDS	contig00011	45657	46163	507	3'-phosphatase, 5'-polynucleotide kinase, phage-associated	Phage DNA synthesis	45657	46163
fig|6666666.644195.peg.1360	CDS	contig00011	46358	47086	729	Phage-related protein	- none -	46358	47086
fig|6666666.644195.peg.1361	CDS	contig00011	47170	47373	204	hypothetical protein	- none -	47170	47373
fig|6666666.644195.peg.1362	CDS	contig00011	47366	47605	240	FIG00641267: hypothetical protein	- none -	47366	47605
fig|6666666.644195.peg.1363	CDS	contig00011	47602	48303	702	Phage eae protein	- none -	47602	48303
fig|6666666.644195.peg.1364	CDS	contig00011	48300	48590	291	Phage protein	- none -	48300	48590
fig|6666666.644195.peg.1365	CDS	contig00011	48587	49321	735	Phage eae protein	- none -	48587	49321
fig|6666666.644195.peg.1366	CDS	contig00011	49318	50073	756	Phage ea22 protein	- none -	49318	50073
fig|6666666.644195.peg.1367	CDS	contig00011	50246	50422	177	hypothetical protein	- none -	50246	50422
fig|6666666.644195.peg.1368	CDS	contig00011	50478	50597	120	hypothetical protein	- none -	50478	50597
fig|6666666.644195.peg.1369	CDS	contig00011	50609	51124	516	Phage protein	- none -	50609	51124
fig|6666666.644195.peg.1370	CDS	contig00011	51121	51612	492	Phage EaA protein	- none -	51121	51612
fig|6666666.644195.peg.1371	CDS	contig00011	51614	51835	222	hypothetical protein	- none -	51614	51835
fig|6666666.644195.peg.1372	CDS	contig00011	51837	52034	198	hypothetical protein	- none -	51837	52034
fig|6666666.644195.peg.1373	CDS	contig00011	52045	52950	906	Phage ea22 protein	- none -	52045	52950
fig|6666666.644195.peg.1374	CDS	contig00011	52947	53207	261	hypothetical protein	- none -	52947	53207
fig|6666666.644195.peg.1375	CDS	contig00011	53284	53517	234	hypothetical protein	- none -	53284	53517
fig|6666666.644195.peg.1376	CDS	contig00011	53566	53688	123	hypothetical protein	- none -	53566	53688
fig|6666666.644195.peg.1377	CDS	contig00011	53696	53989	294	Phage protein	- none -	53696	53989
fig|6666666.644195.peg.1378	CDS	contig00011	53996	54370	375	hypothetical protein	- none -	53996	54370
fig|6666666.644195.peg.1379	CDS	contig00011	54352	55284	933	Phage EaA protein	- none -	54352	55284
fig|6666666.644195.peg.1380	CDS	contig00011	55281	55643	363	putative morphogenetic function	- none -	55281	55643
fig|6666666.644195.peg.1381	CDS	contig00011	55855	55718	138	hypothetical protein	- none -	55718	55855
fig|6666666.644195.peg.1382	CDS	contig00011	55969	56151	183	Phage protein	- none -	55969	56151
fig|6666666.644195.peg.1383	CDS	contig00011	56144	56269	126	Phage protein	- none -	56144	56269
fig|6666666.644195.peg.1384	CDS	contig00011	56305	56556	252	DNA polymerase III theta subunit (EC 2.7.7.7)	- none -	56305	56556
fig|6666666.644195.peg.1385	CDS	contig00011	57135	56563	573	LexA regulated function	- none -	56563	57135
fig|6666666.644195.peg.1386	CDS	contig00011	57310	57699	390	Error-prone repair protein UmuD	DNA repair, bacterial UmuCD system	57310	57699
fig|6666666.644195.peg.1387	CDS	contig00011	57772	57993	222	RelB/StbD replicon stabilization protein (antitoxin to RelE/StbE)	Toxin-antitoxin replicon stabilization systems	57772	57993
fig|6666666.644195.peg.1388	CDS	contig00011	57993	58373	381	Death on curing protein, Doc toxin	Phd-Doc, YdcE-YdcD toxin-antitoxin (programmed cell death) systems	57993	58373
fig|6666666.644195.peg.1389	CDS	contig00011	58378	58557	180	Phage protein	- none -	58378	58557
fig|6666666.644195.peg.1390	CDS	contig00011	58585	59628	1044	FIG074102: hypothetical protein	- none -	58585	59628
fig|6666666.644195.peg.1391	CDS	contig00011	59717	60169	453	Late promoter-activating protein (Gp10)	- none -	59717	60169
fig|6666666.644195.peg.1392	CDS	contig00011	60256	61449	1194	Terminase A protein	- none -	60256	61449
fig|6666666.644195.peg.1393	CDS	contig00011	61449	62933	1485	Phage terminase, large subunit	Phage packaging machinery	61449	62933
fig|6666666.644195.peg.1394	CDS	contig00011	63809	62958	852	C1.100	- none -	62958	63809
fig|6666666.644195.peg.1395	CDS	contig00011	64129	63920	210	C1 repressor inactivator	- none -	63920	64129
fig|6666666.644195.peg.1396	CDS	contig00011	64734	64955	222	Phage protein	- none -	64734	64955
fig|6666666.644195.peg.1397	CDS	contig00011	64963	65994	1032	GST-loxP-cre recombinase fusion protein	- none -	64963	65994
fig|6666666.644195.peg.1398	CDS	contig00011	66147	66356	210	establishment of lysogeny, putative	- none -	66147	66356
fig|6666666.644195.peg.1399	CDS	contig00011	66604	67164	561	hypothetical protein	- none -	66604	67164
fig|6666666.644195.peg.1400	CDS	contig00011	67353	67994	642	Mat	- none -	67353	67994
fig|6666666.644195.peg.1401	CDS	contig00011	68282	68034	249	Modulator protein	- none -	68034	68282
fig|6666666.644195.peg.1402	CDS	contig00011	68719	68279	441	Phage protein	- none -	68279	68719
fig|6666666.644195.peg.1403	CDS	contig00011	75520	68753	6768	Phage protein	- none -	68753	75520
fig|6666666.644195.peg.1404	CDS	contig00011	75596	77305	1710	Phage portal (connector) protein	- none -	75596	77305
fig|6666666.644195.peg.1405	CDS	contig00011	77298	78317	1020	Phage protein	- none -	77298	78317
fig|6666666.644195.peg.1406	CDS	contig00011	79166	78609	558	Phage lysin, 1,4-beta-N-acetylmuramidase (EC 3.2.1.17) or lysozyme	Phage lysis modules	78609	79166
fig|6666666.644195.peg.1407	CDS	contig00011	79336	79740	405	Single stranded DNA-binding protein, phage-associated	Phage replication	79336	79740
fig|6666666.644195.peg.1408	CDS	contig00012	118	450	333	Putative curli production protein CsgC	Curli production	118	450
fig|6666666.644195.peg.1409	CDS	contig00012	571	882	312	Uncharacterized protein YmdA	- none -	571	882
fig|6666666.644195.peg.1410	CDS	contig00012	977	1510	534	O-acetyl-ADP-ribose deacetylase	- none -	977	1510
fig|6666666.644195.peg.1411	CDS	contig00012	1512	2933	1422	Cardiolipin synthase (EC 2.7.8.-) phosphatidylethanolamine-utilizing, bacterial type ClsC	- none -	1512	2933
fig|6666666.644195.peg.1412	CDS	contig00012	4098	2941	1158	Glucans biosynthesis protein C (EC 2.1.-.-)	Synthesis of osmoregulated periplasmic glucans	2941	4098
fig|6666666.644195.peg.1413	CDS	contig00012	4286	4143	144	hypothetical protein	- none -	4143	4286
fig|6666666.644195.peg.1414	CDS	contig00012	4421	4290	132	FIG00640293: hypothetical protein	- none -	4290	4421
fig|6666666.644195.peg.1415	CDS	contig00012	4474	6027	1554	Glucans biosynthesis protein G precursor	Synthesis of osmoregulated periplasmic glucans	4474	6027
fig|6666666.644195.peg.1416	CDS	contig00012	6050	8563	2514	Glucans biosynthesis glucosyltransferase H	- none -	6050	8563
fig|6666666.644195.peg.1417	CDS	contig00012	8736	8963	228	Putative outer membrane lipoprotein	- none -	8736	8963
fig|6666666.644195.peg.1418	CDS	contig00012	9338	8964	375	Acidic protein msyB	- none -	8964	9338
fig|6666666.644195.peg.1419	CDS	contig00012	10647	9421	1227	Multidrug resistance protein MdtG	- none -	9421	10647
fig|6666666.644195.peg.1420	CDS	contig00012	11739	10819	921	Lipid A biosynthesis lauroyl acyltransferase (EC 2.3.1.241)	- none -	10819	11739
fig|6666666.644195.peg.1421	CDS	contig00012	11964	13016	1053	Rhodanese domain protein, Enterobacterial subgroup, YceA homolog	Single-Rhodanese-domain proteins	11964	13016
fig|6666666.644195.peg.1422	CDS	contig00012	13633	13058	576	Protein yceI precursor	- none -	13058	13633
fig|6666666.644195.peg.1423	CDS	contig00012	14203	13637	567	Cytochrome b561 homolog 2	- none -	13637	14203
fig|6666666.644195.peg.1424	CDS	contig00012	14223	14339	117	FIG00638075: hypothetical protein	- none -	14223	14339
fig|6666666.644195.peg.1425	CDS	contig00012	14577	14464	114	Uncharacterized protein YceO	- none -	14464	14577
fig|6666666.644195.peg.1426	CDS	contig00012	15743	14625	1119	N-methyl-L-tryptophan oxidase, SolA	- none -	14625	15743
fig|6666666.644195.peg.1427	CDS	contig00012	16115	15858	258	Biofilm regulator BssS	- none -	15858	16115
fig|6666666.644195.peg.1428	CDS	contig00012	16645	16400	246	DNA-damage-inducible protein I	DNA repair, bacterial	16400	16645
fig|6666666.644195.peg.1429	CDS	contig00012	17765	16719	1047	Dihydroorotase (EC 3.5.2.3)	- none -	16719	17765
fig|6666666.644195.peg.1430	CDS	contig00012	18431	17871	561	Putative lipoprotein yceB precursor	- none -	17871	18431
fig|6666666.644195.peg.1431	CDS	contig00012	19212	18565	648	Glutaredoxin 2	Glutaredoxins, Glutathione: Redox cycle	18565	19212
fig|6666666.644195.peg.1432	CDS	contig00012	20484	19276	1209	Multidrug resistance protein MdtH	- none -	19276	20484
fig|6666666.644195.peg.1433	CDS	contig00012	20720	21304	585	Ribosomal-protein-S5p-alanine acetyltransferase (EC 2.3.1.128)	- none -	20720	21304
fig|6666666.644195.peg.1434	CDS	contig00012	21315	21962	648	Protein of unknown function YceH	- none -	21315	21962
fig|6666666.644195.peg.1435	CDS	contig00012	21964	22887	924	Virulence factor MviM	- none -	21964	22887
fig|6666666.644195.peg.1436	CDS	contig00012	22997	24532	1536	Peptidoglycan lipid II flippase MurJ	- none -	22997	24532
fig|6666666.644195.peg.1437	CDS	contig00012	24988	24572	417	Flagellar biosynthesis protein FlgN	- none -	24572	24988
fig|6666666.644195.peg.1438	CDS	contig00012	25286	24993	294	Negative regulator of flagellin synthesis FlgM (anti-sigma28)	- none -	24993	25286
fig|6666666.644195.peg.1439	CDS	contig00012	26021	25362	660	Flagellar basal-body P-ring formation protein FlgA	- none -	25362	26021
fig|6666666.644195.peg.1440	CDS	contig00012	26176	26592	417	Flagellar basal-body rod protein FlgB	- none -	26176	26592
fig|6666666.644195.peg.1441	CDS	contig00012	26596	27000	405	Flagellar basal-body rod protein FlgC	- none -	26596	27000
fig|6666666.644195.peg.1442	CDS	contig00012	27012	27707	696	Flagellar basal-body rod modification protein FlgD	Flagellar motility	27012	27707
fig|6666666.644195.peg.1443	CDS	contig00012	27732	28940	1209	Flagellar hook protein FlgE	- none -	27732	28940
fig|6666666.644195.peg.1444	CDS	contig00012	28960	29715	756	Flagellar basal-body rod protein FlgF	- none -	28960	29715
fig|6666666.644195.peg.1445	CDS	contig00012	29887	30669	783	Flagellar basal-body rod protein FlgG	- none -	29887	30669
fig|6666666.644195.peg.1446	CDS	contig00012	30722	31420	699	Flagellar L-ring protein FlgH	Flagellar motility	30722	31420
fig|6666666.644195.peg.1447	CDS	contig00012	31432	32529	1098	Flagellar P-ring protein FlgI	- none -	31432	32529
fig|6666666.644195.peg.1448	CDS	contig00012	32529	33470	942	Flagellar protein FlgJ [peptidoglycan hydrolase]	- none -	32529	33470
fig|6666666.644195.peg.1449	CDS	contig00012	33536	35179	1644	Flagellar hook-associated protein FlgK	- none -	33536	35179
fig|6666666.644195.peg.1450	CDS	contig00012	35191	36144	954	Flagellar hook-associated protein FlgL	- none -	35191	36144
fig|6666666.644195.peg.1451	CDS	contig00012	39525	36340	3186	Ribonuclease E (EC 3.1.26.12)	RNA processing and degradation, bacterial	36340	39525
fig|6666666.644195.peg.1452	CDS	contig00012	39667	39786	120	hypothetical protein	- none -	39667	39786
fig|6666666.644195.peg.1453	CDS	contig00012	40098	41057	960	LSU rRNA pseudouridine(955/2504/2580) synthase (EC 5.4.99.24)	- none -	40098	41057
fig|6666666.644195.peg.1454	CDS	contig00012	41792	41169	624	Maf-like protein YceF	- none -	41169	41792
fig|6666666.644195.peg.1455	CDS	contig00012	41952	42473	522	FIG01269488: protein, clustered with ribosomal protein L32p	- none -	41952	42473
fig|6666666.644195.peg.1456	CDS	contig00012	42525	42698	174	LSU ribosomal protein L32p @ LSU ribosomal protein L32p, zinc-independent	Ribosome LSU bacterial	42525	42698
fig|6666666.644195.peg.1457	CDS	contig00012	42809	43849	1041	Phosphate:acyl-ACP acyltransferase PlsX (EC 2.3.1.n2)	- none -	42809	43849
fig|6666666.644195.peg.1458	CDS	contig00012	43917	44870	954	3-oxoacyl-[acyl-carrier-protein] synthase, KASIII (EC 2.3.1.180)	- none -	43917	44870
fig|6666666.644195.peg.1459	CDS	contig00012	44886	45815	930	Malonyl CoA-acyl carrier protein transacylase (EC 2.3.1.39)	Fatty Acid Biosynthesis FASII	44886	45815
fig|6666666.644195.peg.1460	CDS	contig00012	45828	46562	735	3-oxoacyl-[acyl-carrier protein] reductase (EC 1.1.1.100), FadG	- none -	45828	46562
fig|6666666.644195.peg.1461	CDS	contig00012	46773	47009	237	Acyl carrier protein	Fatty Acid Biosynthesis FASII	46773	47009
fig|6666666.644195.peg.1462	CDS	contig00012	47097	48338	1242	3-oxoacyl-[acyl-carrier-protein] synthase, KASII (EC 2.3.1.179)	- none -	47097	48338
fig|6666666.644195.peg.1463	CDS	contig00012	48458	49267	810	Aminodeoxychorismate lyase (EC 4.1.3.38)	Chorismate: Intermediate for synthesis of Tryptophan, PAPA antibiotics, PABA, 3-hydroxyanthranilate and more., Folate Biosynthesis, Tryptophan synthesis	48458	49267
fig|6666666.644195.peg.1464	CDS	contig00012	49270	50292	1023	Murein endolytic transglycosylase MltG	- none -	49270	50292
fig|6666666.644195.peg.1465	CDS	contig00012	50282	50923	642	Thymidylate kinase (EC 2.7.4.9)	pyrimidine conversions	50282	50923
fig|6666666.644195.peg.1466	CDS	contig00012	50920	51924	1005	DNA polymerase III delta prime subunit (EC 2.7.7.7)	- none -	50920	51924
fig|6666666.644195.peg.1467	CDS	contig00012	51935	52732	798	Uncharacterized metal-dependent hydrolase YcfH	- none -	51935	52732
fig|6666666.644195.peg.1468	CDS	contig00012	53027	54460	1434	PTS system, glucose-specific IIC component / PTS system, glucose-specific IIB component (EC 2.7.1.199)	- none -	53027	54460
fig|6666666.644195.peg.1469	CDS	contig00012	56709	54520	2190	FhuE receptor precursor	- none -	54520	56709
fig|6666666.644195.peg.1470	CDS	contig00012	56912	56742	171	hypothetical protein	- none -	56742	56912
fig|6666666.644195.peg.1471	CDS	contig00012	57043	57402	360	YcfF/hinT protein: a purine nucleoside phosphoramidase	A Cluster-Based Subsystem that is Probably a Salvage Pathway Containing Thiamin Kinase	57043	57402
fig|6666666.644195.peg.1472	CDS	contig00012	57405	57782	378	YcfL protein: an outer membrane lipoprotein that is part of a salvage cluster	A Cluster-Based Subsystem that is Probably a Salvage Pathway Containing Thiamin Kinase	57405	57782
fig|6666666.644195.peg.1473	CDS	contig00012	57796	58437	642	Lipoprotein YcfM, part of a salvage pathway of unknown substrate	A Cluster-Based Subsystem that is Probably a Salvage Pathway Containing Thiamin Kinase	57796	58437
fig|6666666.644195.peg.1474	CDS	contig00012	58418	59242	825	Thiamine kinase (EC 2.7.1.89) @ Adenosylcobinamide kinase (EC 2.7.1.156)	5-FCL-like protein, A Cluster-Based Subsystem that is Probably a Salvage Pathway Containing Thiamin Kinase, A Cluster-Based Subsystem that is Probably a Salvage Pathway Containing Thiamin Kinase, Cobalamin synthesis, Thiamin biosynthesis	58418	59242
fig|6666666.644195.peg.1475	CDS	contig00012	59253	60278	1026	beta-N-acetylglucosaminidase (EC 3.2.1.52)	- none -	59253	60278
fig|6666666.644195.peg.1476	CDS	contig00012	60301	60843	543	YcfP protein: probably an esterase that is part of a salvage cluster	A Cluster-Based Subsystem that is Probably a Salvage Pathway Containing Thiamin Kinase	60301	60843
fig|6666666.644195.peg.1477	CDS	contig00012	61243	62547	1305	NADH dehydrogenase (EC 1.6.99.3)	Respiratory dehydrogenases 1, Riboflavin synthesis cluster	61243	62547
fig|6666666.644195.peg.1478	CDS	contig00012	62757	63296	540	hypothetical protein	- none -	62757	63296
fig|6666666.644195.peg.1479	CDS	contig00012	64053	63358	696	HTH-type transcriptional repressor ComR	- none -	63358	64053
fig|6666666.644195.peg.1480	CDS	contig00012	64231	64488	258	Multiple stress resistance protein BhsA	- none -	64231	64488
fig|6666666.644195.peg.1481	CDS	contig00012	65529	64570	960	L,D-transpeptidase => YcfS	- none -	64570	65529
fig|6666666.644195.peg.1482	CDS	contig00012	69170	65676	3495	Transcription-repair coupling factor	Transcription factors bacterial	65676	69170
fig|6666666.644195.peg.1483	CDS	contig00012	70338	69250	1089	Inner membrane protein YcfT	- none -	69250	70338
fig|6666666.644195.peg.1484	CDS	contig00013	759	1	759	Uridine phosphorylase (EC 2.4.2.3)	pyrimidine conversions	1	759
fig|6666666.644195.peg.1485	CDS	contig00013	1021	1836	816	Dienelactone hydrolase family protein	- none -	1021	1836
fig|6666666.644195.peg.1486	CDS	contig00013	4137	1876	2262	5-methyltetrahydropteroyltriglutamate--homocysteine methyltransferase (EC 2.1.1.14)	Methionine Biosynthesis	1876	4137
fig|6666666.644195.peg.1487	CDS	contig00013	4374	5327	954	Transcriptional activator MetR	LysR-family proteins in Escherichia coli, LysR-family proteins in Salmonella enterica Typhimurium, Methionine Biosynthesis	4374	5327
fig|6666666.644195.peg.1488	CDS	contig00013	6990	6190	801	HAD phosphatase YigL	- none -	6190	6990
fig|6666666.644195.peg.1489	CDS	contig00013	8020	6998	1023	Lysophospholipase L2 (EC 3.1.1.5)	Triacylglycerol metabolism	6998	8020
fig|6666666.644195.peg.1490	CDS	contig00013	8131	8751	621	Homoserine/homoserine lactone efflux protein	- none -	8131	8751
fig|6666666.644195.peg.1491	CDS	contig00013	9433	8813	621	Threonine efflux protein RhtC	- none -	8813	9433
fig|6666666.644195.peg.1492	CDS	contig00013	11332	9497	1836	ATP-dependent DNA helicase RecQ	DNA repair, bacterial RecFOR pathway	9497	11332
fig|6666666.644195.peg.1493	CDS	contig00013	12328	11459	870	Phospholipase A1 (EC 3.1.1.32) (EC 3.1.1.4) @ Outer membrane phospholipase A	- none -	11459	12328
fig|6666666.644195.peg.1494	CDS	contig00013	12493	12960	468	Uncharacterized protein YigI	- none -	12493	12960
fig|6666666.644195.peg.1495	CDS	contig00013	13012	13902	891	Uncharacterized inner membrane protein RarD	- none -	13012	13902
fig|6666666.644195.peg.1496	CDS	contig00013	13997	14377	381	Inner membrane protein YigG	- none -	13997	14377
fig|6666666.644195.peg.1497	CDS	contig00013	14391	14771	381	Uncharacterized protein YigF	- none -	14391	14771
fig|6666666.644195.peg.1498	CDS	contig00013	15764	14814	951	Magnesium and cobalt transport protein CorA	Magnesium transport	14814	15764
fig|6666666.644195.peg.1499	CDS	contig00013	16121	16008	114	hypothetical protein	- none -	16008	16121
fig|6666666.644195.peg.1500	CDS	contig00013	16134	16898	765	UPF0386 protein YjhX	- none -	16134	16898
fig|6666666.644195.peg.1501	CDS	contig00013	19207	17045	2163	ATP-dependent DNA helicase UvrD/PcrA (EC 3.6.4.12)	- none -	17045	19207
fig|6666666.644195.peg.1502	CDS	contig00013	20007	19291	717	Uncharacterized putative hydrolase YigB	- none -	19291	20007
fig|6666666.644195.peg.1503	CDS	contig00013	20903	20007	897	Site-specific tyrosine recombinase XerC	- none -	20007	20903
fig|6666666.644195.peg.1504	CDS	contig00013	21607	20900	708	Uncharacterized DUF484 protein YigA	- none -	20900	21607
fig|6666666.644195.peg.1505	CDS	contig00013	22428	21604	825	Diaminopimelate epimerase (EC 5.1.1.7)	Lysine Biosynthesis DAP Pathway, Lysine Biosynthesis DAP Pathway, GJO scratch	21604	22428
fig|6666666.644195.peg.1506	CDS	contig00013	22668	22465	204	Diaminopimelate decarboxylase and/or diaminopimelate epimerase leader peptide	- none -	22465	22668
fig|6666666.644195.peg.1507	CDS	contig00013	23131	23451	321	Frataxin homolog CyaY, facilitates Fe-S cluster assembly, interacts with IscS	- none -	23131	23451
fig|6666666.644195.peg.1508	CDS	contig00013	26037	23491	2547	Adenylate cyclase (EC 4.6.1.1)	cAMP signaling in bacteria	23491	26037
fig|6666666.644195.peg.1509	CDS	contig00013	26403	27365	963	Porphobilinogen deaminase (EC 2.5.1.61)	Heme and Siroheme Biosynthesis	26403	27365
fig|6666666.644195.peg.1510	CDS	contig00013	27362	28102	741	Uroporphyrinogen-III synthase (EC 4.2.1.75)	Heme and Siroheme Biosynthesis	27362	28102
fig|6666666.644195.peg.1511	CDS	contig00013	28124	29305	1182	Uncharacterized protein EC-HemX	- none -	28124	29305
fig|6666666.644195.peg.1512	CDS	contig00013	29308	30504	1197	Uncharacterized protein EC-HemY in Proteobacteria (unrelated to HemY-type PPO in GramPositives)	- none -	29308	30504
fig|6666666.644195.peg.1513	CDS	contig00013	30903	31040	138	hypothetical protein	- none -	30903	31040
fig|6666666.644195.peg.1514	CDS	contig00013	31183	32838	1656	Arylsulfatase (EC 3.1.6.1)	Alkanesulfonate assimilation, Galactosylceramide and Sulfatide metabolism	31183	32838
fig|6666666.644195.peg.1515	CDS	contig00013	34232	32997	1236	Anaerobic sulfatase-maturating enzyme homolog AslB	- none -	32997	34232
fig|6666666.644195.rna.17	RNA	contig00013	34455	34379	77	tRNA-Pro-TGG	- none -	34379	34455
fig|6666666.644195.rna.18	RNA	contig00013	34584	34498	87	tRNA-Leu-CAG	tRNAs	34498	34584
fig|6666666.644195.rna.19	RNA	contig00013	34680	34605	76	tRNA-His-GTG	- none -	34605	34680
fig|6666666.644195.rna.20	RNA	contig00013	34815	34739	77	tRNA-Arg-CCG	tRNAs	34739	34815
fig|6666666.644195.peg.1516	CDS	contig00013	36303	34918	1386	Probable transport protein YifK	- none -	34918	36303
fig|6666666.644195.peg.1517	CDS	contig00013	37234	36494	741	Lipopolysaccharide N-acetylmannosaminouronosyltransferase (EC 2.4.1.180)	- none -	36494	37234
fig|6666666.644195.peg.1518	CDS	contig00013	38589	37237	1353	Putative ECA polymerase WzyE	- none -	37237	38589
fig|6666666.644195.peg.1519	CDS	contig00013	39665	38586	1080	TDP-N-acetylfucosamine:lipid II N-acetylfucosaminyltransferase (EC 2.4.1.325)	- none -	38586	39665
fig|6666666.644195.peg.1520	CDS	contig00013	40912	39662	1251	Lipid III flippase	- none -	39662	40912
fig|6666666.644195.peg.1521	CDS	contig00013	42044	40914	1131	dTDP-4-amino-4,6-dideoxygalactose transaminase (EC 2.6.1.59)	- none -	40914	42044
fig|6666666.644195.peg.1522	CDS	contig00013	42723	42049	675	dTDP-fucosamine acetyltransferase (EC 2.3.1.210)	- none -	42049	42723
fig|6666666.644195.peg.1523	CDS	contig00013	43582	42701	882	Glucose-1-phosphate thymidylyltransferase (EC 2.7.7.24)	Rhamnose containing glycans, dTDP-rhamnose synthesis	42701	43582
fig|6666666.644195.peg.1524	CDS	contig00013	44668	43601	1068	dTDP-glucose 4,6-dehydratase (EC 4.2.1.46)	Rhamnose containing glycans, dTDP-rhamnose synthesis	43601	44668
fig|6666666.644195.peg.1525	CDS	contig00013	45930	44668	1263	UDP-N-acetyl-D-mannosamine dehydrogenase (EC 1.1.1.336)	- none -	44668	45930
fig|6666666.644195.peg.1526	CDS	contig00013	47057	45927	1131	UDP-N-acetylglucosamine 2-epimerase (EC 5.1.3.14)	- none -	45927	47057
fig|6666666.644195.peg.1527	CDS	contig00013	48159	47113	1047	Lipopolysaccharide biosynthesis protein WzzE	- none -	47113	48159
fig|6666666.644195.peg.1528	CDS	contig00013	49274	48171	1104	Undecaprenyl-phosphate alpha-N-acetylglucosaminyl 1-phosphate transferase (EC 2.7.8.33)	- none -	48171	49274
fig|6666666.644195.peg.1529	CDS	contig00013	49504	49286	219	Putative phosphotransferase enzyme IIB component SgcB	- none -	49286	49504
fig|6666666.644195.peg.1530	CDS	contig00013	50773	49514	1260	Transcription termination factor Rho	Transcription factors bacterial	49514	50773
fig|6666666.644195.peg.1531	CDS	contig00013	50844	50963	120	hypothetical protein	- none -	50844	50963
fig|6666666.644195.peg.1532	CDS	contig00013	51429	51100	330	Thioredoxin	- none -	51100	51429
fig|6666666.644195.peg.1533	CDS	contig00013	51560	52825	1266	ATP-dependent RNA helicase RhlB (EC 3.6.4.13)	- none -	51560	52825
fig|6666666.644195.peg.1534	CDS	contig00013	52961	54445	1485	Guanosine-5'-triphosphate,3'-diphosphate pyrophosphatase (EC 3.6.1.40) @ Exopolyphosphatase (EC 3.6.1.11)	Phosphate metabolism, Phosphate metabolism, Polyphosphate, Polyphosphate, Stringent Response, (p)ppGpp metabolism	52961	54445
fig|6666666.644195.peg.1535	CDS	contig00013	56513	54492	2022	ATP-dependent DNA helicase Rep	DNA repair, bacterial UvrD and related helicases	54492	56513
fig|6666666.644195.peg.1536	CDS	contig00013	56730	56948	219	hypothetical protein	- none -	56730	56948
fig|6666666.644195.peg.1537	CDS	contig00013	57377	57658	282	Peptidyl-prolyl cis-trans isomerase PpiC (EC 5.2.1.8)	Peptidyl-prolyl cis-trans isomerase	57377	57658
fig|6666666.644195.peg.1538	CDS	contig00013	59220	57745	1476	Ketol-acid reductoisomerase (NADP(+)) (EC 1.1.1.86)	- none -	57745	59220
fig|6666666.644195.peg.1539	CDS	contig00013	59370	60263	894	Transcriptional regulator IlvY, LysR family	- none -	59370	60263
fig|6666666.644195.peg.1540	CDS	contig00013	61859	60315	1545	Threonine dehydratase biosynthetic (EC 4.3.1.19)	Branched-Chain Amino Acid Biosynthesis	60315	61859
fig|6666666.644195.peg.1541	CDS	contig00013	63712	61862	1851	Dihydroxy-acid dehydratase (EC 4.2.1.9)	Branched-Chain Amino Acid Biosynthesis	61862	63712
fig|6666666.644195.peg.1542	CDS	contig00013	64706	63777	930	Branched-chain amino acid aminotransferase (EC 2.6.1.42)	Alanine biosynthesis, Branched-Chain Amino Acid Biosynthesis, Leucine Biosynthesis, Pyruvate Alanine Serine Interconversions	63777	64706
fig|6666666.644195.peg.1543	CDS	contig00013	64989	64726	264	Acetolactate synthase small subunit (EC 2.2.1.6)	Acetolactate synthase subunits, Branched-Chain Amino Acid Biosynthesis	64726	64989
fig|6666666.644195.peg.1544	CDS	contig00013	66632	64986	1647	Acetolactate synthase large subunit (EC 2.2.1.6)	Acetolactate synthase subunits, Branched-Chain Amino Acid Biosynthesis	64986	66632
fig|6666666.644195.peg.1545	CDS	contig00013	67068	66979	90	FIG00644409: hypothetical protein	- none -	66979	67068
fig|6666666.644195.peg.1546	CDS	contig00013	67223	68743	1521	AAA+ ATPase superfamily protein YifB/ComM, associated with DNA recombination	- none -	67223	68743
fig|6666666.644195.peg.1547	CDS	contig00013	69106	68768	339	UPF0438 protein YifE	- none -	68768	69106
fig|6666666.644195.peg.1548	CDS	contig00013	69225	70064	840	LysR family transcriptional regulator HdfR	LysR-family proteins in Escherichia coli	69225	70064
fig|6666666.644195.rna.21	RNA	contig00013	70235	70160	76	tRNA-Trp-CCA	tRNAs	70160	70235
fig|6666666.644195.peg.1549	CDS	contig00014	1191	1	1191	Inner membrane permease YcaM	- none -	1	1191
fig|6666666.644195.peg.1550	CDS	contig00014	2549	1401	1149	Hypothetical MFS-type transporter protein YcaD	- none -	1401	2549
fig|6666666.644195.peg.1551	CDS	contig00014	2580	2693	114	hypothetical protein	- none -	2580	2693
fig|6666666.644195.peg.1552	CDS	contig00014	2863	3489	627	Nicotinamidase family protein YcaC	NAD and NADP cofactor biosynthesis global	2863	3489
fig|6666666.644195.peg.1553	CDS	contig00014	4387	3524	864	Anaerobic dimethyl sulfoxide reductase chain C (EC 1.8.5.3), anchor subunit	- none -	3524	4387
fig|6666666.644195.peg.1554	CDS	contig00014	5006	4389	618	Anaerobic dimethyl sulfoxide reductase chain B (EC 1.8.5.3), iron-sulfur binding subunit	- none -	4389	5006
fig|6666666.644195.peg.1555	CDS	contig00014	7461	5017	2445	Anaerobic dimethyl sulfoxide reductase chain A (EC 1.8.5.3), molybdopterin-binding domain	- none -	5017	7461
fig|6666666.644195.peg.1556	CDS	contig00014	8992	7700	1293	Seryl-tRNA synthetase (EC 6.1.1.11)	Glycine and Serine Utilization, tRNA aminoacylation, Ser	7700	8992
fig|6666666.644195.peg.1557	CDS	contig00014	10426	9083	1344	Replication-associated recombination protein RarA	- none -	9083	10426
fig|6666666.644195.peg.1558	CDS	contig00014	11048	10437	612	Outer membrane lipoprotein carrier protein LolA	Lipoprotein sorting system	10437	11048
fig|6666666.644195.peg.1559	CDS	contig00014	15196	11207	3990	DNA translocase FtsK	- none -	11207	15196
fig|6666666.644195.peg.1560	CDS	contig00014	15825	15331	495	Leucine-responsive regulatory protein, regulator for leucine (or lrp) regulon and high-affinity branched-chain amino acid transport system	Branched-Chain Amino Acid Biosynthesis, Glutamine, Glutamate, Aspartate and Asparagine Biosynthesis	15331	15825
fig|6666666.644195.peg.1561	CDS	contig00014	16301	16188	114	hypothetical protein	- none -	16188	16301
fig|6666666.644195.peg.1562	CDS	contig00014	16370	17335	966	Thioredoxin reductase (EC 1.8.1.9)	Thioredoxin-disulfide reductase, pyrimidine conversions	16370	17335
fig|6666666.644195.peg.1563	CDS	contig00014	17458	19224	1767	Efflux ABC transporter for glutathione/L-cysteine, essential for assembly of bd-type respiratory oxidases => CydD subunit	- none -	17458	19224
fig|6666666.644195.peg.1564	CDS	contig00014	19225	20946	1722	Efflux ABC transporter for glutathione/L-cysteine, essential for assembly of bd-type respiratory oxidases => CydC subunit	- none -	19225	20946
fig|6666666.644195.peg.1565	CDS	contig00014	20988	21692	705	Leucyl/phenylalanyl-tRNA--protein transferase (EC 2.3.2.6)	Protein degradation	20988	21692
fig|6666666.644195.peg.1566	CDS	contig00014	21977	22195	219	Translation initiation factor 1	Translation initiation factors bacterial	21977	22195
fig|6666666.644195.repeat.10	REPEAT	contig00014	22442	22563	122	repeat region	- none -	22442	22563
fig|6666666.644195.rna.22	RNA	contig00014	22449	22536	88	tRNA-Ser-GGA	tRNAs	22449	22536
fig|6666666.644195.peg.1567	CDS	contig00014	25156	22880	2277	ATP-dependent Clp protease ATP-binding subunit ClpA	ClpAS cluster, Proteolysis in bacteria, ATP-dependent, Ribosome recycling related cluster	22880	25156
fig|6666666.644195.peg.1568	CDS	contig00014	25507	25187	321	ATP-dependent Clp protease adaptor protein ClpS	ClpAS cluster, Proteolysis in bacteria, ATP-dependent	25187	25507
fig|6666666.644195.peg.1569	CDS	contig00014	25830	26054	225	Cold shock protein of CSP family => CspD (naming convention as in E.coli)	- none -	25830	26054
fig|6666666.644195.peg.1570	CDS	contig00014	28073	26127	1947	Macrolide export ATP-binding/permease protein MacB	- none -	26127	28073
fig|6666666.644195.peg.1571	CDS	contig00014	29185	28070	1116	Macrolide-specific efflux protein MacA	- none -	28070	29185
fig|6666666.644195.peg.1572	CDS	contig00014	29300	30292	993	Virulence factor VirK	- none -	29300	30292
fig|6666666.644195.peg.1573	CDS	contig00014	31947	30289	1659	Predicted ATP-dependent endonuclease of the OLD family, YbjD subgroup	- none -	30289	31947
fig|6666666.644195.peg.1574	CDS	contig00014	32373	33068	696	Aquaporin Z	Osmoregulation	32373	33068
fig|6666666.644195.repeat.11	REPEAT	contig00014	33174	33393	220	repeat region	- none -	33174	33393
fig|6666666.644195.peg.1575	CDS	contig00014	33563	34462	900	Lysine exporter LysO	- none -	33563	34462
fig|6666666.644195.peg.1576	CDS	contig00014	34606	36258	1653	Hydroxylamine reductase (EC 1.7.99.1)	- none -	34606	36258
fig|6666666.644195.peg.1577	CDS	contig00014	36270	37238	969	NADH oxidoreductase for hydroxylamine reductase	- none -	36270	37238
fig|6666666.644195.peg.1578	CDS	contig00014	37371	39089	1719	Pyruvate dehydrogenase (quinone) (EC 1.2.5.1)	- none -	37371	39089
fig|6666666.644195.peg.1579	CDS	contig00014	39126	40127	1002	Low-specificity L-threonine aldolase (EC 4.1.2.48)	- none -	39126	40127
fig|6666666.644195.peg.1580	CDS	contig00014	40138	41568	1431	Uncharacterized protein YbjT	- none -	40138	41568
fig|6666666.644195.peg.1581	CDS	contig00014	41631	42680	1050	Uncharacterized NAD(P)-dependent epimerase/dehydratase family protein YbjS	- none -	41631	42680
fig|6666666.644195.peg.1582	CDS	contig00014	43507	42677	831	N-acetylmuramoyl-L-alanine amidase (EC 3.5.1.28) @ 1,6-anhydro-N-acetylmuramyl-L-alanine amidase	Murein Hydrolases, Recycling of Peptidoglycan Amino Acids	42677	43507
fig|6666666.644195.peg.1583	CDS	contig00014	43827	43504	324	UPF0145 protein YbjQ	- none -	43504	43827
fig|6666666.644195.peg.1584	CDS	contig00014	43953	44468	516	Uncharacterized lipoprotein YbjP	- none -	43953	44468
fig|6666666.644195.peg.1585	CDS	contig00014	44686	45414	729	Arginine ABC transporter, ATP-binding protein ArtP	Arginine and Ornithine Degradation	44686	45414
fig|6666666.644195.peg.1586	CDS	contig00014	45432	46163	732	Arginine ABC transporter, substrate-binding protein ArtI	- none -	45432	46163
fig|6666666.644195.peg.1587	CDS	contig00014	46170	46886	717	Arginine ABC transporter, permease protein ArtQ	Arginine and Ornithine Degradation	46170	46886
fig|6666666.644195.peg.1588	CDS	contig00014	46886	47554	669	Arginine ABC transporter, permease protein ArtM	Arginine and Ornithine Degradation	46886	47554
fig|6666666.644195.peg.1589	CDS	contig00014	47845	48576	732	Arginine ABC transporter, substrate-binding protein ArtJ	- none -	47845	48576
fig|6666666.644195.peg.1590	CDS	contig00014	49902	48775	1128	23S rRNA (uracil(747)-C(5))-methyltransferase (EC 2.1.1.189)	- none -	48775	49902
fig|6666666.644195.peg.1591	CDS	contig00014	50431	49943	489	Inner membrane protein YbjO	- none -	49943	50431
fig|6666666.644195.peg.1592	CDS	contig00014	51336	50491	846	Putrescine transport system permease protein PotI (TC 3.A.1.11.2)	Polyamine Metabolism	50491	51336
fig|6666666.644195.peg.1593	CDS	contig00014	52286	51333	954	Putrescine transport system permease protein PotH (TC 3.A.1.11.2)	Polyamine Metabolism	51333	52286
fig|6666666.644195.peg.1594	CDS	contig00014	53429	52296	1134	Putrescine transport ATP-binding protein PotG (TC 3.A.1.11.2)	Polyamine Metabolism	52296	53429
fig|6666666.644195.peg.1595	CDS	contig00014	54636	53524	1113	Putrescine ABC transporter putrescine-binding protein PotF (TC 3.A.1.11.2)	Polyamine Metabolism	53524	54636
fig|6666666.644195.peg.1596	CDS	contig00014	54781	54620	162	Putrescine ABC transporter putrescine-binding protein PotF (TC 3.A.1.11.2)	Polyamine Metabolism	54620	54781
fig|6666666.644195.peg.1597	CDS	contig00014	55030	54908	123	putative sensory transduction regulator	- none -	54908	55030
fig|6666666.644195.peg.1598	CDS	contig00014	55463	54987	477	Uncharacterized sensory transduction regulator YbjN	- none -	54987	55463
fig|6666666.644195.peg.1599	CDS	contig00014	56453	55551	903	Ribosomal protein S6--L-glutamate ligase	- none -	55551	56453
fig|6666666.644195.peg.1600	CDS	contig00014	57236	56514	723	Oxygen-insensitive NADPH nitroreductase (EC 1.-.-.-)	- none -	56514	57236
fig|6666666.644195.peg.1601	CDS	contig00014	57507	57220	288	Uncharacterized protein YbjC	- none -	57220	57507
fig|6666666.644195.peg.1602	CDS	contig00014	57667	57924	258	Glutaredoxin 1	Glutaredoxins, Glutathione: Redox cycle	57667	57924
fig|6666666.644195.peg.1603	CDS	contig00014	58331	57954	378	Inner membrane protein YbjM	- none -	57954	58331
fig|6666666.644195.peg.1604	CDS	contig00014	58601	60286	1686	Putative transport protein YbjL	- none -	58601	60286
fig|6666666.644195.peg.1605	CDS	contig00014	60740	60522	219	Phage protein Ogr	- none -	60522	60740
fig|6666666.644195.peg.1606	CDS	contig00014	61931	60831	1101	Phage tail formation protein GpD	- none -	60831	61931
fig|6666666.644195.peg.1607	CDS	contig00014	62413	61928	486	Phage tail protein GpU	- none -	61928	62413
fig|6666666.644195.peg.1608	CDS	contig00014	65487	62410	3078	Phage tail length tape-measure protein GpT	- none -	62410	65487
fig|6666666.644195.peg.1609	CDS	contig00014	65599	65480	120	Phage P2 GpE family protein	- none -	65480	65599
fig|6666666.644195.peg.1610	CDS	contig00014	65916	65614	303	Phage tail protein GpE	- none -	65614	65916
fig|6666666.644195.peg.1611	CDS	contig00014	66486	65971	516	Phage major tail tube protein GpFII	- none -	65971	66486
fig|6666666.644195.peg.1612	CDS	contig00014	67668	66496	1173	Phage tail sheath monomer GpFI	- none -	66496	67668
fig|6666666.644195.peg.1613	CDS	contig00014	68377	67811	567	Phage DNA invertase	- none -	67811	68377
fig|6666666.644195.peg.1614	CDS	contig00015	513	1	513	Ethanolamine operon regulatory protein	- none -	1	513
fig|6666666.644195.peg.1615	CDS	contig00015	1059	559	501	Ethanolamine utilization polyhedral-body-like protein EutK	- none -	559	1059
fig|6666666.644195.peg.1616	CDS	contig00015	1731	1072	660	Ethanolamine utilization polyhedral-body-like protein EutL	- none -	1072	1731
fig|6666666.644195.peg.1617	CDS	contig00015	2628	1741	888	Ethanolamine ammonia-lyase light chain (EC 4.3.1.7)	- none -	1741	2628
fig|6666666.644195.peg.1618	CDS	contig00015	4010	2649	1362	Ethanolamine ammonia-lyase heavy chain (EC 4.3.1.7)	- none -	2649	4010
fig|6666666.644195.peg.1619	CDS	contig00015	5425	4022	1404	Ethanolamine utilization protein EutA	- none -	4022	5425
fig|6666666.644195.peg.1620	CDS	contig00015	6648	5422	1227	Ethanolamine permease	- none -	5422	6648
fig|6666666.644195.peg.1621	CDS	contig00015	7952	6765	1188	Ethanolamine utilization protein EutG	- none -	6765	7952
fig|6666666.644195.peg.1622	CDS	contig00015	8778	7942	837	Ethanolamine utilization protein EutJ	- none -	7942	8778
fig|6666666.644195.peg.1623	CDS	contig00015	10192	8789	1404	Acetaldehyde dehydrogenase (EC 1.2.1.10) @ Acetaldehyde dehydrogenase (EC 1.2.1.10), ethanolamine utilization cluster	Butanol Biosynthesis, Cinnamic Acid Degradation, Fermentations: Lactate, Fermentations: Mixed acid, Pyruvate metabolism II: acetyl-CoA, acetogenesis from pyruvate	8789	10192
fig|6666666.644195.peg.1624	CDS	contig00015	10491	10204	288	Ethanolamine utilization polyhedral-body-like protein EutN	- none -	10204	10491
fig|6666666.644195.peg.1625	CDS	contig00015	10933	10598	336	Ethanolamine utilization polyhedral-body-like protein EutM	- none -	10598	10933
fig|6666666.644195.peg.1626	CDS	contig00015	11946	10930	1017	Phosphate acetyltransferase (EC 2.3.1.8), ethanolamine utilization-specific	- none -	10930	11946
fig|6666666.644195.peg.1627	CDS	contig00015	12746	11943	804	ATP:Cob(I)alamin adenosyltransferase (EC 2.5.1.17) @ ATP:Cob(I)alamin adenosyltransferase (EC 2.5.1.17), ethanolamine utilization	- none -	11943	12746
fig|6666666.644195.peg.1628	CDS	contig00015	13444	12743	702	Ethanolamine utilization protein EutQ	- none -	12743	13444
fig|6666666.644195.peg.1629	CDS	contig00015	13898	13419	480	Ethanolamine utilization protein EutP	- none -	13419	13898
fig|6666666.644195.peg.1630	CDS	contig00015	14246	13911	336	Ethanolamine utilization polyhedral-body-like protein EutS	- none -	13911	14246
fig|6666666.644195.peg.1631	CDS	contig00015	16818	14539	2280	NADP-dependent malic enzyme (EC 1.1.1.40)	Pyruvate metabolism I: anaplerotic reactions, PEP	14539	16818
fig|6666666.644195.peg.1632	CDS	contig00015	17107	18057	951	Transaldolase (EC 2.2.1.2)	Pentose phosphate pathway	17107	18057
fig|6666666.644195.peg.1633	CDS	contig00015	18077	20080	2004	Transketolase (EC 2.2.1.1)	Pentose phosphate pathway	18077	20080
fig|6666666.644195.peg.1634	CDS	contig00015	21219	20176	1044	DUF1176 domain-containing protein	- none -	20176	21219
fig|6666666.644195.peg.1635	CDS	contig00015	21920	21345	576	GDP-mannose pyrophosphatase NudK	- none -	21345	21920
fig|6666666.644195.peg.1636	CDS	contig00015	23967	21988	1980	Protein AegA	- none -	21988	23967
fig|6666666.644195.peg.1637	CDS	contig00015	24173	25873	1701	Nitrate/nitrite sensor protein NarQ	- none -	24173	25873
fig|6666666.644195.peg.1638	CDS	contig00015	26037	29150	3114	Aminoglycosides efflux system AcrAD-TolC, inner-membrane proton/drug antiporter AcrD (RND type)	- none -	26037	29150
fig|6666666.644195.peg.1639	CDS	contig00015	29689	30045	357	FIG138056: a glutathione-dependent thiol reductase	A Glutathione-dependent Thiol Reductase Associated with a Step in Lysine Biosynthesis	29689	30045
fig|6666666.644195.peg.1640	CDS	contig00015	30049	31176	1128	N-succinyl-L,L-diaminopimelate desuccinylase (EC 3.5.1.18)	A Glutathione-dependent Thiol Reductase Associated with a Step in Lysine Biosynthesis, Lysine Biosynthesis DAP Pathway, Lysine Biosynthesis DAP Pathway, GJO scratch	30049	31176
fig|6666666.644195.peg.1641	CDS	contig00015	31204	31404	201	UPF0370 protein YpfN	- none -	31204	31404
fig|6666666.644195.peg.1642	CDS	contig00015	32212	31514	699	Esterase YpfH	- none -	31514	32212
fig|6666666.644195.peg.1643	CDS	contig00015	34301	32286	2016	tRNA cytosine(34) acetyltransferase (EC 2.3.1.193)	- none -	32286	34301
fig|6666666.644195.peg.1644	CDS	contig00015	35179	34316	864	YpfJ protein, zinc metalloprotease superfamily	Broadly distributed proteins not in subsystems	34316	35179
fig|6666666.644195.peg.1645	CDS	contig00015	35724	35326	399	VapC toxin protein	Toxin-antitoxin replicon stabilization systems	35326	35724
fig|6666666.644195.peg.1646	CDS	contig00015	35951	35724	228	VapB protein (antitoxin to VapC)	Toxin-antitoxin replicon stabilization systems	35724	35951
fig|6666666.644195.peg.1647	CDS	contig00015	36820	36107	714	Phosphoribosylaminoimidazole-succinocarboxamide synthase (EC 6.3.2.6)	De Novo Purine Biosynthesis	36107	36820
fig|6666666.644195.peg.1648	CDS	contig00015	38067	37033	1035	Outer membrane beta-barrel assembly protein BamC	- none -	37033	38067
fig|6666666.644195.peg.1649	CDS	contig00015	38962	38084	879	4-hydroxy-tetrahydrodipicolinate synthase (EC 4.3.3.7)	Lysine Biosynthesis DAP Pathway, Lysine Biosynthesis DAP Pathway, GJO scratch	38084	38962
fig|6666666.644195.peg.1650	CDS	contig00015	39108	39680	573	Glycine cleavage system transcriptional antiactivator GcvR	Glycine cleavage system, Orphan regulatory proteins	39108	39680
fig|6666666.644195.peg.1651	CDS	contig00015	39680	40150	471	Thiol peroxidase, Bcp-type (EC 1.11.1.15)	CBSS-316057.3.peg.3521, Thioredoxin-disulfide reductase	39680	40150
fig|6666666.644195.peg.1652	CDS	contig00015	40403	41020	618	Hydrogenase-4 component A	- none -	40403	41020
fig|6666666.644195.peg.1653	CDS	contig00015	41020	41691	672	Hydrogenase-4 component B	- none -	41020	41691
fig|6666666.644195.peg.1654	CDS	contig00015	41688	43037	1350	Hydrogenase-4 component B	- none -	41688	43037
fig|6666666.644195.peg.1655	CDS	contig00015	43048	43992	945	Hydrogenase-4 component C	- none -	43048	43992
fig|6666666.644195.peg.1656	CDS	contig00015	44009	44119	111	Hydrogenase-4 component D	- none -	44009	44119
fig|6666666.644195.peg.1657	CDS	contig00015	44095	44463	369	Hydrogenase-4 component D	- none -	44095	44463
fig|6666666.644195.peg.1658	CDS	contig00015	44460	44837	378	Hydrogenase-4 component D	- none -	44460	44837
fig|6666666.644195.peg.1659	CDS	contig00015	44870	45238	369	Hydrogenase-4 component D	- none -	44870	45238
fig|6666666.644195.peg.1660	CDS	contig00015	45250	45900	651	Hydrogenase-4 component E	- none -	45250	45900
fig|6666666.644195.peg.1661	CDS	contig00015	45905	47485	1581	Hydrogenase-4 component F	- none -	45905	47485
fig|6666666.644195.peg.1662	CDS	contig00015	47475	49190	1716	Hydrogenase-4 component G	- none -	47475	49190
fig|6666666.644195.peg.1663	CDS	contig00015	49200	49739	540	Hydrogenase-4 component H	- none -	49200	49739
fig|6666666.644195.peg.1664	CDS	contig00015	49736	50494	759	Hydrogenase-4 component I	- none -	49736	50494
fig|6666666.644195.peg.1665	CDS	contig00015	50487	50900	414	Hydrogenase-4 maturation protease	- none -	50487	50900
fig|6666666.644195.peg.1666	CDS	contig00015	50930	52942	2013	Putative 2-component regulator, interaction with sigma 54	- none -	50930	52942
fig|6666666.644195.peg.1667	CDS	contig00015	52964	53695	732	Formate efflux transporter FocA	- none -	52964	53695
fig|6666666.644195.peg.1668	CDS	contig00015	54910	53849	1062	Putative permease PerM (= YfgO)	- none -	53849	54910
fig|6666666.644195.peg.1669	CDS	contig00015	55123	56586	1464	Exported zinc metalloprotease YfgC precursor	- none -	55123	56586
fig|6666666.644195.peg.1670	CDS	contig00015	56607	56966	360	Uncharacterized protein YfgD, not an arsenate reductase	- none -	56607	56966
fig|6666666.644195.peg.1671	CDS	contig00015	57850	57104	747	DnaA inactivator Hda (shorter homolog of DnaA)	- none -	57104	57850
fig|6666666.644195.peg.1672	CDS	contig00015	59189	57900	1290	Uracil permease @ Uracil:proton symporter UraA	- none -	57900	59189
fig|6666666.644195.peg.1673	CDS	contig00015	59901	59275	627	Uracil phosphoribosyltransferase (EC 2.4.2.9)	pyrimidine conversions	59275	59901
fig|6666666.644195.peg.1674	CDS	contig00015	59878	60012	135	FIG00642318: hypothetical protein	- none -	59878	60012
fig|6666666.644195.peg.1675	CDS	contig00015	60226	61263	1038	Phosphoribosylformylglycinamidine cyclo-ligase (EC 6.3.3.1)	De Novo Purine Biosynthesis	60226	61263
fig|6666666.644195.peg.1676	CDS	contig00015	61263	61901	639	Phosphoribosylglycinamide formyltransferase (EC 2.1.2.2)	5-FCL-like protein, De Novo Purine Biosynthesis	61263	61901
fig|6666666.644195.peg.1677	CDS	contig00015	62072	64138	2067	Polyphosphate kinase (EC 2.7.4.1)	High affinity phosphate transporter and control of PHO regulon, Phosphate metabolism, Polyphosphate, Purine conversions	62072	64138
fig|6666666.644195.peg.1678	CDS	contig00015	64143	65684	1542	Exopolyphosphatase (EC 3.6.1.11)	Phosphate metabolism, Polyphosphate	64143	65684
fig|6666666.644195.peg.1679	CDS	contig00015	67654	65723	1932	c-di-GMP phosphodiesterase (EC 3.1.4.52) => PdeF	- none -	65723	67654
fig|6666666.644195.peg.1680	CDS	contig00016	2	421	420	CCA tRNA nucleotidyltransferase (EC 2.7.7.72)	- none -	2	421
fig|6666666.644195.repeat.12	REPEAT	contig00016	5	135	131	repeat region	- none -	5	135
fig|6666666.644195.peg.1681	CDS	contig00016	1405	584	822	Undecaprenyl-diphosphatase (EC 3.6.1.27)	- none -	584	1405
fig|6666666.644195.peg.1682	CDS	contig00016	1863	1495	369	Dihydroneopterin aldolase (EC 4.1.2.25)	Folate Biosynthesis, Folate biosynthesis cluster	1495	1863
fig|6666666.644195.peg.1683	CDS	contig00016	1968	2585	618	Acyl-ACP:glycerol-3-phosphate O-acyltransferase (EC 2.3.1.n5)	- none -	1968	2585
fig|6666666.644195.peg.1684	CDS	contig00016	3530	2598	933	Transcriptional activator TtdR, LysR family	- none -	2598	3530
fig|6666666.644195.peg.1685	CDS	contig00016	3737	4648	912	L(+)-tartrate dehydratase alpha subunit (EC 4.2.1.32)	Muconate lactonizing enzyme family	3737	4648
fig|6666666.644195.peg.1686	CDS	contig00016	4645	5250	606	L(+)-tartrate dehydratase beta subunit (EC 4.2.1.32)	Muconate lactonizing enzyme family	4645	5250
fig|6666666.644195.peg.1687	CDS	contig00016	5299	6762	1464	L-tartrate/succinate antiporter	- none -	5299	6762
fig|6666666.644195.peg.1688	CDS	contig00016	7818	6805	1014	N(6)-L-threonylcarbamoyladenine synthase (EC 2.3.1.234)	- none -	6805	7818
fig|6666666.644195.peg.1689	CDS	contig00016	8056	8271	216	SSU ribosomal protein S21p	Ribosome SSU bacterial	8056	8271
fig|6666666.644195.peg.1690	CDS	contig00016	8382	10127	1746	DNA primase DnaG	- none -	8382	10127
fig|6666666.644195.peg.1691	CDS	contig00016	10141	10263	123	hypothetical protein	- none -	10141	10263
fig|6666666.644195.peg.1692	CDS	contig00016	10322	12163	1842	RNA polymerase sigma factor RpoD	Transcription initiation, bacterial sigma factors	10322	12163
fig|6666666.644195.peg.1693	CDS	contig00016	12748	12242	507	G/U mismatch-specific uracil DNA glycosylase (EC 3.2.2.28)	- none -	12242	12748
fig|6666666.644195.rna.23	RNA	contig00016	12873	12948	76	tRNA-Met-CAT	- none -	12873	12948
fig|6666666.644195.peg.1694	CDS	contig00016	13766	13002	765	Iron-chelator utilization protein	Siderophore Aerobactin, Ton and Tol transport systems	13002	13766
fig|6666666.644195.peg.1695	CDS	contig00016	14043	14666	624	Transcriptional regulator YqjI, PadR family	- none -	14043	14666
fig|6666666.644195.peg.1696	CDS	contig00016	16340	14820	1521	Aerotaxis sensor receptor protein	- none -	14820	16340
fig|6666666.644195.peg.1697	CDS	contig00016	16644	16531	114	FIG00638436: hypothetical protein	- none -	16531	16644
fig|6666666.644195.peg.1698	CDS	contig00016	16647	18137	1491	Putrescine aminotransferase (EC 2.6.1.82)	Arginine and Ornithine Degradation, Putrescine utilization pathways	16647	18137
fig|6666666.644195.peg.1699	CDS	contig00016	18511	18179	333	tRNA-binding protein YgjH	tRNA aminoacylation, Met	18179	18511
fig|6666666.644195.peg.1700	CDS	contig00016	18730	19713	984	Evolved beta-D-galactosidase transcriptional repressor	Lactose utilization	18730	19713
fig|6666666.644195.peg.1701	CDS	contig00016	19897	22989	3093	Evolved beta-D-galactosidase, alpha subunit	Lactose utilization	19897	22989
fig|6666666.644195.peg.1702	CDS	contig00016	22986	23435	450	Evolved beta-D-galactosidase, beta subunit	Lactose utilization	22986	23435
fig|6666666.644195.peg.1703	CDS	contig00016	23498	24931	1434	Inner membrane permease YgjI, clustered with evolved beta-galactosidase	- none -	23498	24931
fig|6666666.644195.peg.1704	CDS	contig00016	25065	26135	1071	Uncharacterized protein YgjJ	- none -	25065	26135
fig|6666666.644195.peg.1705	CDS	contig00016	26152	28503	2352	Glucosidase YgjK	- none -	26152	28503
fig|6666666.644195.peg.1706	CDS	contig00016	28829	30847	2019	2,4-dienoyl-CoA reductase [NADPH] (EC 1.3.1.34)	- none -	28829	30847
fig|6666666.644195.peg.1707	CDS	contig00016	31308	30892	417	Antitoxin HigA	- none -	30892	31308
fig|6666666.644195.peg.1708	CDS	contig00016	31475	31305	171	mRNA interferase HigB	- none -	31305	31475
fig|6666666.644195.peg.1709	CDS	contig00016	32715	31579	1137	23S rRNA (guanine(1835)-N(2))-methyltransferase (EC 2.1.1.174)	- none -	31579	32715
fig|6666666.644195.peg.1710	CDS	contig00016	32800	33303	504	UTP pyrophosphatase (EC 3.6.1.9)	- none -	32800	33303
fig|6666666.644195.peg.1711	CDS	contig00016	33380	34072	693	SanA protein	- none -	33380	34072
fig|6666666.644195.peg.1712	CDS	contig00016	34151	35137	987	Uncharacterized oxidoreductase YgjR	- none -	34151	35137
fig|6666666.644195.peg.1713	CDS	contig00016	35420	36385	966	Alkaline induced inner membrane protein Alx	- none -	35420	36385
fig|6666666.644195.peg.1714	CDS	contig00016	36784	38028	1245	Serine/threonine:Na+ symporter SstT	- none -	36784	38028
fig|6666666.644195.peg.1715	CDS	contig00016	38584	38033	552	Inner membrane protein YgjV	- none -	38033	38584
fig|6666666.644195.peg.1716	CDS	contig00016	40154	38667	1488	Altronate dehydratase (EC 4.2.1.7)	- none -	38667	40154
fig|6666666.644195.peg.1717	CDS	contig00016	41581	40169	1413	Uronate isomerase (EC 5.3.1.12)	D-Galacturonate and D-Glucuronate Utilization	40169	41581
fig|6666666.644195.peg.1718	CDS	contig00016	42064	43362	1299	Hexuronate transporter	D-Galacturonate and D-Glucuronate Utilization	42064	43362
fig|6666666.644195.peg.1719	CDS	contig00016	43492	44268	777	Hexuronate utilization operon transcriptional repressor ExuR	D-Galacturonate and D-Glucuronate Utilization	43492	44268
fig|6666666.644195.peg.1720	CDS	contig00016	44293	44424	132	hypothetical protein	- none -	44293	44424
fig|6666666.644195.peg.1721	CDS	contig00016	44567	44454	114	hypothetical protein	- none -	44454	44567
fig|6666666.644195.peg.1722	CDS	contig00016	44613	45275	663	DedA family inner membrane protein YqjA	DedA family of inner membrane proteins	44613	45275
fig|6666666.644195.peg.1723	CDS	contig00016	45279	45662	384	Uncharacterized protein YqjB	- none -	45279	45662
fig|6666666.644195.peg.1724	CDS	contig00016	45809	46177	369	Periplasmic protein YqjC	- none -	45809	46177
fig|6666666.644195.peg.1725	CDS	contig00016	46215	46520	306	ElaB protein	- none -	46215	46520
fig|6666666.644195.peg.1726	CDS	contig00016	46523	46927	405	Phage holin	Phage lysis modules	46523	46927
fig|6666666.644195.peg.1727	CDS	contig00016	46917	47216	300	Inner membrane protein YqjK	- none -	46917	47216
fig|6666666.644195.peg.1728	CDS	contig00016	47312	47794	483	Inner membrane protein YqjF	- none -	47312	47794
fig|6666666.644195.peg.1729	CDS	contig00016	47864	48850	987	Glutathione S-transferase, omega (EC 2.5.1.18)	Glutathione: Non-redox reactions	47864	48850
fig|6666666.644195.peg.1730	CDS	contig00016	49144	49509	366	Inner membrane protein YhaH	- none -	49144	49509
fig|6666666.644195.peg.1731	CDS	contig00016	49751	50107	357	Inner membrane protein YhaI	- none -	49751	50107
fig|6666666.644195.peg.1732	CDS	contig00016	51054	50158	897	Transcriptional regulator, LysR family	- none -	50158	51054
fig|6666666.644195.peg.1733	CDS	contig00016	51159	51860	702	Quercetin 2,3-dioxygenase (EC 1.13.11.24) => YhhW	- none -	51159	51860
fig|6666666.644195.peg.1734	CDS	contig00016	51880	52047	168	Uncharacterized protein YhaL	- none -	51880	52047
fig|6666666.644195.peg.1735	CDS	contig00016	53491	52181	1311	UPF0597 protein YhaM	- none -	52181	53491
fig|6666666.644195.peg.1736	CDS	contig00016	54850	53519	1332	Inner membrane transport protein YhaO	- none -	53519	54850
fig|6666666.644195.peg.1737	CDS	contig00016	56489	55125	1365	L-serine dehydratase, beta subunit (EC 4.3.1.17) / L-serine dehydratase, alpha subunit (EC 4.3.1.17)	Glycine and Serine Utilization, Glycine and Serine Utilization, Pyruvate Alanine Serine Interconversions, Pyruvate Alanine Serine Interconversions	55125	56489
fig|6666666.644195.peg.1738	CDS	contig00016	56950	56561	390	2-iminobutanoate/2-iminopropanoate deaminase RidA/TdcF (EC 3.5.99.10)	- none -	56561	56950
fig|6666666.644195.peg.1739	CDS	contig00016	59258	56964	2295	2-ketobutyrate formate-lyase (EC 2.3.1.-) @ Pyruvate formate-lyase (EC 2.3.1.54)	Butanol Biosynthesis, Fermentations: Mixed acid, Threonine anaerobic catabolism gene cluster	56964	59258
fig|6666666.644195.peg.1740	CDS	contig00016	60500	59292	1209	Acetate kinase (EC 2.7.2.1) @ Propionate kinase (EC 2.7.2.15)	CBSS-257314.1.peg.752, Fermentations: Lactate, Fermentations: Mixed acid, Pyruvate metabolism II: acetyl-CoA, acetogenesis from pyruvate, Threonine anaerobic catabolism gene cluster, Threonine anaerobic catabolism gene cluster	59292	60500
fig|6666666.644195.peg.1741	CDS	contig00016	61857	60526	1332	L-threonine transporter, anaerobically inducible	Threonine anaerobic catabolism gene cluster, Threonine degradation	60526	61857
fig|6666666.644195.peg.1742	CDS	contig00016	62868	61879	990	Threonine dehydratase, catabolic (EC 4.3.1.19) @ L-serine dehydratase, (PLP)-dependent (EC 4.3.1.17)	Branched-Chain Amino Acid Biosynthesis, Glycine and Serine Utilization, Glycine and Serine Utilization, Threonine anaerobic catabolism gene cluster, Threonine degradation	61879	62868
fig|6666666.644195.peg.1743	CDS	contig00016	63905	62967	939	Threonine catabolic operon transcriptional activator TdcA	LysR-family proteins in Escherichia coli, LysR-family proteins in Salmonella enterica Typhimurium, Threonine anaerobic catabolism gene cluster	62967	63905
fig|6666666.644195.peg.1744	CDS	contig00016	64094	64438	345	Threonine catabolic operon transcriptional activator TdcR	Threonine anaerobic catabolism gene cluster, Threonine degradation	64094	64438
fig|6666666.644195.peg.1745	CDS	contig00016	64694	65233	540	Uncharacterized protein YhaB	- none -	64694	65233
fig|6666666.644195.peg.1746	CDS	contig00016	65255	66442	1188	Uncharacterized protein YhaC	- none -	65255	66442
fig|6666666.644195.peg.1747	CDS	contig00016	66674	66522	153	Possibly bogus hypothetical protein in a repeated sequence element	- none -	66522	66674
fig|6666666.644195.repeat.13	REPEAT	contig00016	66553	66660	108	repeat region	- none -	66553	66660
fig|6666666.644195.peg.1748	CDS	contig00017	349	185	165	putative lipoprotein	- none -	185	349
fig|6666666.644195.peg.1749	CDS	contig00017	318	1982	1665	Asparagine synthetase [glutamine-hydrolyzing] (EC 6.3.5.4)	Glutamine, Glutamate, Aspartate and Asparagine Biosynthesis	318	1982
fig|6666666.644195.rna.24	RNA	contig00017	2362	2438	77	tRNA-Met-CAT	- none -	2362	2438
fig|6666666.644195.rna.25	RNA	contig00017	2449	2533	85	tRNA-Leu-TAG	- none -	2449	2533
fig|6666666.644195.rna.26	RNA	contig00017	2557	2631	75	tRNA-Gln-TTG	- none -	2557	2631
fig|6666666.644195.rna.27	RNA	contig00017	2666	2740	75	tRNA-Gln-TTG	- none -	2666	2740
fig|6666666.644195.rna.28	RNA	contig00017	2756	2832	77	tRNA-Met-CAT	- none -	2756	2832
fig|6666666.644195.rna.29	RNA	contig00017	2880	2954	75	tRNA-Gln-CTG	- none -	2880	2954
fig|6666666.644195.rna.30	RNA	contig00017	2992	3066	75	tRNA-Gln-CTG	- none -	2992	3066
fig|6666666.644195.peg.1750	CDS	contig00017	4395	3220	1176	2-polyprenyl-3-methyl-6-methoxy-1,4-benzoquinol hydroxylase	- none -	3220	4395
fig|6666666.644195.peg.1751	CDS	contig00017	4541	5965	1425	tRNA-i(6)A37 methylthiotransferase (EC 2.8.4.3)	- none -	4541	5965
fig|6666666.644195.peg.1752	CDS	contig00017	6079	7158	1080	Phosphate starvation-inducible protein PhoH, predicted ATPase	CBSS-56780.10.peg.1536, CBSS-56780.10.peg.1536, Glycyl-tRNA synthetase containing cluster, Phosphate metabolism, Phosphate metabolism	6079	7158
fig|6666666.644195.peg.1753	CDS	contig00017	7155	7622	468	Metal-dependent hydrolase YbeY, involved in rRNA and/or ribosome maturation and assembly	CBSS-56780.10.peg.1536, Glycyl-tRNA synthetase containing cluster	7155	7622
fig|6666666.644195.peg.1754	CDS	contig00017	7712	8590	879	Magnesium and cobalt efflux protein CorC	CBSS-56780.10.peg.1536, Copper homeostasis: copper tolerance, Glycyl-tRNA synthetase containing cluster, Magnesium transport	7712	8590
fig|6666666.644195.peg.1755	CDS	contig00017	8615	10153	1539	Apolipoprotein N-acyltransferase / Copper homeostasis protein CutE	Copper homeostasis: copper tolerance	8615	10153
fig|6666666.644195.peg.1756	CDS	contig00017	10260	10138	123	hypothetical protein	- none -	10138	10260
fig|6666666.644195.peg.1757	CDS	contig00017	10550	11458	909	Glutamate/aspartate ABC transporter, substrate-binding protein GltI (TC 3.A.1.3.4)	- none -	10550	11458
fig|6666666.644195.peg.1758	CDS	contig00017	11628	12368	741	Glutamate/aspartate ABC transporter, permease protein GltJ (TC 3.A.1.3.4)	- none -	11628	12368
fig|6666666.644195.peg.1759	CDS	contig00017	12368	13042	675	Glutamate/aspartate ABC transporter, permease protein GltK (TC 3.A.1.3.4)	- none -	12368	13042
fig|6666666.644195.peg.1760	CDS	contig00017	13042	13767	726	Glutamate/aspartate ABC transporter, ATP-binding protein GltL (TC 3.A.1.3.4)	- none -	13042	13767
fig|6666666.644195.peg.1761	CDS	contig00017	13885	14820	936	Pyrimidine-specific ribonucleoside hydrolase RihA	- none -	13885	14820
fig|6666666.644195.peg.1762	CDS	contig00017	14904	16574	1671	Chaperone protein HscC	- none -	14904	16574
fig|6666666.644195.peg.1763	CDS	contig00017	18085	16634	1452	Uncharacterized J domain-containing protein YbeV	- none -	16634	18085
fig|6666666.644195.peg.1764	CDS	contig00017	18789	18082	708	Uncharacterized protein YbeU	- none -	18082	18789
fig|6666666.644195.peg.1765	CDS	contig00017	18891	19445	555	Uncharacterized protein YbeT	- none -	18891	19445
fig|6666666.644195.peg.1766	CDS	contig00017	20882	19455	1428	Uncharacterized J domain-containing protein YbeS, predicted chaperone	- none -	19455	20882
fig|6666666.644195.peg.1767	CDS	contig00017	21586	20879	708	Uncharacterized protein YbeR	- none -	20879	21586
fig|6666666.644195.peg.1768	CDS	contig00017	21750	22727	978	Uncharacterized protein YbeQ	- none -	21750	22727
fig|6666666.644195.peg.1769	CDS	contig00017	23279	22797	483	Uncharacterized protein YbeL	- none -	22797	23279
fig|6666666.644195.peg.1770	CDS	contig00017	23514	26096	2583	Leucyl-tRNA synthetase (EC 6.1.1.4)	tRNA aminoacylation, Leu	23514	26096
fig|6666666.644195.peg.1771	CDS	contig00017	26111	26692	582	LPS-assembly lipoprotein LptE	- none -	26111	26692
fig|6666666.644195.peg.1772	CDS	contig00017	26692	27723	1032	DNA polymerase III delta subunit (EC 2.7.7.7)	- none -	26692	27723
fig|6666666.644195.peg.1773	CDS	contig00017	27725	28366	642	Nicotinate-nucleotide adenylyltransferase (EC 2.7.7.18)	NAD and NADP cofactor biosynthesis global	27725	28366
fig|6666666.644195.peg.1774	CDS	contig00017	28390	29001	612	Alpha-ribazole-5'-phosphate phosphatase (EC 3.1.3.73)	CBSS-216591.1.peg.168, Cobalamin synthesis, Phosphoglycerate mutase protein family	28390	29001
fig|6666666.644195.peg.1775	CDS	contig00017	29261	29578	318	Ribosomal silencing factor RsfA	- none -	29261	29578
fig|6666666.644195.peg.1776	CDS	contig00017	29582	30049	468	23S rRNA (pseudouridine(1915)-N(3))-methyltransferase (EC 2.1.1.177)	- none -	29582	30049
fig|6666666.644195.peg.1777	CDS	contig00017	30080	31981	1902	Peptidoglycan D,D-transpeptidase MrdA (EC 3.4.16.4)	- none -	30080	31981
fig|6666666.644195.peg.1778	CDS	contig00017	31984	33096	1113	Rod shape-determining protein RodA	Bacterial cell division cluster	31984	33096
fig|6666666.644195.peg.1779	CDS	contig00017	33107	34195	1089	Septum-associated rare lipoprotein A	- none -	33107	34195
fig|6666666.644195.peg.1780	CDS	contig00017	34262	35545	1284	D-alanyl-D-alanine carboxypeptidase (EC 3.4.16.4)	Metallocarboxypeptidases (EC 3.4.17.-), Murein Hydrolases	34262	35545
fig|6666666.644195.peg.1781	CDS	contig00017	35655	35918	264	Proposed lipoate regulatory protein YbeD	Lipoic acid metabolism	35655	35918
fig|6666666.644195.peg.1782	CDS	contig00017	36019	36660	642	Octanoate-[acyl-carrier-protein]-protein-N-octanoyltransferase (EC 2.3.1.181)	- none -	36019	36660
fig|6666666.644195.peg.1783	CDS	contig00017	36919	37872	954	LysR-family transcriptional regulator YbeF	LysR-family proteins in Salmonella enterica Typhimurium	36919	37872
fig|6666666.644195.peg.1784	CDS	contig00017	38081	39046	966	Lipoyl synthase (EC 2.8.1.8)	- none -	38081	39046
fig|6666666.644195.peg.1785	CDS	contig00017	39350	39147	204	Twin-arginine translocation protein TatE	Twin-arginine translocation system	39147	39350
fig|6666666.644195.peg.1786	CDS	contig00017	40042	39479	564	Putative amidase	- none -	39479	40042
fig|6666666.644195.peg.1787	CDS	contig00017	40266	40039	228	Putative amidase	- none -	40039	40266
fig|6666666.644195.peg.1788	CDS	contig00017	40359	40742	384	Fluoride ion transporter CrcB	- none -	40359	40742
fig|6666666.644195.peg.1789	CDS	contig00017	41005	40796	210	Cold shock protein of CSP family => CspE (naming convention as in E.coli)	- none -	40796	41005
fig|6666666.644195.peg.1790	CDS	contig00017	41740	41180	561	Lipid A palmitoyltransferase PagP (EC 2.3.1.251)	- none -	41180	41740
fig|6666666.644195.peg.1791	CDS	contig00017	42329	43714	1386	C4-dicarboxylate transporter DcuC (TC 2.A.61.1.1)	Citrate Metabolism, Transport, and Regulation	42329	43714
fig|6666666.644195.peg.1792	CDS	contig00017	44435	43755	681	Tricarboxylate transport transcriptional regulator TctD => Citrate response regulator CitB	- none -	43755	44435
fig|6666666.644195.peg.1793	CDS	contig00017	46062	44404	1659	Tricarboxylate transport sensor protein TctE => Citrate response regulator CitA	- none -	44404	46062
fig|6666666.644195.peg.1794	CDS	contig00017	46441	47499	1059	[Citrate [pro-3S]-lyase] ligase (EC 6.2.1.22)	Citrate Metabolism, Transport, and Regulation	46441	47499
fig|6666666.644195.peg.1795	CDS	contig00017	47514	47810	297	Citrate lyase gamma chain, acyl carrier protein	- none -	47514	47810
fig|6666666.644195.peg.1796	CDS	contig00017	47807	48715	909	Citrate lyase beta chain (EC 4.1.3.6)	Citrate Metabolism, Transport, and Regulation	47807	48715
fig|6666666.644195.peg.1797	CDS	contig00017	48726	50258	1533	Citrate lyase alpha chain (EC 4.1.3.6)	Citrate Metabolism, Transport, and Regulation	48726	50258
fig|6666666.644195.peg.1798	CDS	contig00017	50262	50813	552	Citrate lyase holo-[acyl-carrier-protein] synthase (EC 2.7.7.61)	- none -	50262	50813
fig|6666666.644195.peg.1799	CDS	contig00017	50788	51666	879	Triphosphoribosyl-dephospho-CoA synthase (EC 2.4.2.52)	- none -	50788	51666
fig|6666666.644195.peg.1800	CDS	contig00017	51717	53180	1464	Citrate Succinate antiporter (TC 2.A.47.3.2)	Citrate Metabolism, Transport, and Regulation	51717	53180
fig|6666666.644195.peg.1801	CDS	contig00017	53294	54100	807	Ribonuclease I precursor (EC 3.1.27.6)	RNA processing and degradation, bacterial	53294	54100
fig|6666666.644195.peg.1802	CDS	contig00017	54330	54740	411	Regulator of nucleoside diphosphate kinase	Transcription factors bacterial	54330	54740
fig|6666666.644195.peg.1803	CDS	contig00017	54839	54967	129	hypothetical protein	- none -	54839	54967
fig|6666666.644195.peg.1804	CDS	contig00017	56209	54971	1239	Uncharacterized zinc-type alcohol dehydrogenase-like protein YbdR	- none -	54971	56209
fig|6666666.644195.peg.1805	CDS	contig00017	56498	56328	171	FIG00643527: hypothetical protein	- none -	56328	56498
fig|6666666.644195.peg.1806	CDS	contig00017	56469	56858	390	Universal stress protein G	Universal stress protein family	56469	56858
fig|6666666.644195.peg.1807	CDS	contig00017	58574	56979	1596	Alkyl hydroperoxide reductase protein F	- none -	56979	58574
fig|6666666.644195.peg.1808	CDS	contig00017	59352	58789	564	Alkyl hydroperoxide reductase protein C (EC 1.11.1.15)	- none -	58789	59352
fig|6666666.644195.peg.1809	CDS	contig00017	59664	60470	807	Thiol:disulfide interchange protein DsbG precursor	Periplasmic disulfide interchange	59664	60470
fig|6666666.644195.peg.1810	CDS	contig00017	60679	61581	903	LysR-family transcriptional regulator YbdO	- none -	60679	61581
fig|6666666.644195.peg.1811	CDS	contig00017	61728	62948	1221	Co-activator of prophage gene expression IbrA	IbrA and IbrB: co-activators of prophage gene expression	61728	62948
fig|6666666.644195.peg.1812	CDS	contig00017	62921	63550	630	Co-activator of prophage gene expression IbrB	IbrA and IbrB: co-activators of prophage gene expression	62921	63550
fig|6666666.644195.peg.1813	CDS	contig00017	64711	63551	1161	Glutamine-dependent 2-keto-4-methylthiobutyrate transaminase	- none -	63551	64711
fig|6666666.644195.peg.1814	CDS	contig00017	64820	65908	1089	Hydroxycarboxylate dehydrogenase (NADP+) HcxA	- none -	64820	65908
fig|6666666.644195.peg.1815	CDS	contig00017	66064	65918	147	Uncharacterized proteins YbdD and YjiX	- none -	65918	66064
fig|6666666.644195.peg.1816	CDS	contig00018	2	1372	1371	Periplasmic aromatic aldehyde oxidoreductase, molybdenum binding subunit YagR	- none -	2	1372
fig|6666666.644195.peg.1817	CDS	contig00018	1382	2338	957	Uncharacterized protein YagQ	- none -	1382	2338
fig|6666666.644195.peg.1818	CDS	contig00018	2317	2727	411	LysR family transcriptional regulator YagP	LysR-family proteins in Escherichia coli	2317	2727
fig|6666666.644195.rna.31	RNA	contig00018	2929	2854	76	tRNA-Thr-CGT	- none -	2854	2929
fig|6666666.644195.peg.1819	CDS	contig00018	4297	3044	1254	Gamma-glutamyl phosphate reductase (EC 1.2.1.41)	Proline Synthesis	3044	4297
fig|6666666.644195.peg.1820	CDS	contig00018	5412	4309	1104	Glutamate 5-kinase (EC 2.7.2.11) / RNA-binding C-terminal domain PUA	Proline Synthesis, Proline Synthesis	4309	5412
fig|6666666.644195.peg.1821	CDS	contig00018	5700	6755	1056	Outer membrane porin PhoE	- none -	5700	6755
fig|6666666.644195.peg.1822	CDS	contig00018	7195	6794	402	Curlin genes transcriptional activator	- none -	6794	7195
fig|6666666.644195.peg.1823	CDS	contig00018	8497	7253	1245	Fermentation/respiration switch protein	- none -	7253	8497
fig|6666666.644195.peg.1824	CDS	contig00018	9047	8589	459	Xanthine-guanine phosphoribosyltransferase (EC 2.4.2.22)	Purine conversions	8589	9047
fig|6666666.644195.peg.1825	CDS	contig00018	9308	10765	1458	Cytosol nonspecific dipeptidase (EC 3.4.13.18)	- none -	9308	10765
fig|6666666.644195.peg.1826	CDS	contig00018	11322	10822	501	Peptide chain release factor homolog	Translation termination factors bacterial	10822	11322
fig|6666666.644195.peg.1827	CDS	contig00018	11557	11291	267	Protein with similarity to RtcB	RNA 3'-terminal phosphate cyclase, Translation termination factors bacterial	11291	11557
fig|6666666.644195.repeat.14	REPEAT	contig00018	11558	11686	129	repeat region	- none -	11558	11686
fig|6666666.644195.peg.1828	CDS	contig00018	12237	11863	375	Uncharacterized acetyltransferase YafP (EC 2.3.1.-)	A toxin-antitoxin module cotranscribed with DinB	11863	12237
fig|6666666.644195.peg.1829	CDS	contig00018	12723	12325	399	Toxin YafO	A toxin-antitoxin module cotranscribed with DinB	12325	12723
fig|6666666.644195.peg.1830	CDS	contig00018	13019	12726	294	Antitoxin YafN	A toxin-antitoxin module cotranscribed with DinB	12726	13019
fig|6666666.644195.peg.1831	CDS	contig00018	14126	13071	1056	DNA polymerase IV (EC 2.7.7.7)	DNA repair, bacterial	13071	14126
fig|6666666.644195.peg.1832	CDS	contig00018	14967	14197	771	Flagellar motor rotation protein MotB	Flagellar motility	14197	14967
fig|6666666.644195.peg.1833	CDS	contig00018	14927	16666	1740	Flagellar biosynthesis protein FlhA	Flagellar motility	14927	16666
fig|6666666.644195.peg.1834	CDS	contig00018	17387	16890	498	Transposase and inactivated derivatives	- none -	16890	17387
fig|6666666.644195.peg.1835	CDS	contig00018	18189	17563	627	Probable endopeptidase YafL	- none -	17563	18189
fig|6666666.644195.peg.1836	CDS	contig00018	18227	18394	168	hypothetical protein	- none -	18227	18394
fig|6666666.644195.peg.1837	CDS	contig00018	18522	18782	261	Antitoxin DinJ (binds YafQ toxin)	- none -	18522	18782
fig|6666666.644195.peg.1838	CDS	contig00018	18785	19063	279	mRNA interferase YafQ	- none -	18785	19063
fig|6666666.644195.peg.1839	CDS	contig00018	19219	19959	741	Putative L,D-transpeptidase YafK	- none -	19219	19959
fig|6666666.644195.peg.1840	CDS	contig00018	20697	19930	768	Putative glutamine amidotransferase YafJ	- none -	19930	20697
fig|6666666.644195.peg.1841	CDS	contig00018	21481	20903	579	D-sedoheptulose 7-phosphate isomerase (EC 5.3.1.28)	- none -	20903	21481
fig|6666666.644195.peg.1842	CDS	contig00018	21721	24165	2445	Acyl-coenzyme A dehydrogenase FadE (EC 1.3.8.-)	- none -	21721	24165
fig|6666666.644195.peg.1843	CDS	contig00018	24654	24208	447	Inhibitor of vertebrate c-type lysozyme, periplasmic => Ivy	- none -	24208	24654
fig|6666666.644195.peg.1844	CDS	contig00018	24835	25605	771	Aliphatic amidase AmiE (EC 3.5.1.4)	- none -	24835	25605
fig|6666666.644195.peg.1845	CDS	contig00018	26782	25646	1137	H repeat-associated protein, YhhI family	- none -	25646	26782
fig|6666666.644195.repeat.15	REPEAT	contig00018	25647	26926	1280	repeat region	- none -	25647	26926
fig|6666666.644195.peg.1846	CDS	contig00018	27389	27213	177	FIG01069591: hypothetical protein	- none -	27213	27389
fig|6666666.644195.peg.1847	CDS	contig00018	31815	27583	4233	Protein RhsD	- none -	27583	31815
fig|6666666.644195.peg.1848	CDS	contig00018	34032	31891	2142	VgrG protein	- none -	31891	34032
fig|6666666.644195.peg.1849	CDS	contig00018	34209	34072	138	hypothetical protein	- none -	34072	34209
fig|6666666.644195.peg.1850	CDS	contig00018	34760	34242	519	T6SS component Hcp	- none -	34242	34760
fig|6666666.644195.peg.1851	CDS	contig00018	35029	34886	144	FIG00639406: hypothetical protein	- none -	34886	35029
fig|6666666.644195.peg.1852	CDS	contig00018	35455	35955	501	T6SS component TssB (ImpB/VipA)	- none -	35455	35955
fig|6666666.644195.peg.1853	CDS	contig00018	35990	36214	225	hypothetical protein	- none -	35990	36214
fig|6666666.644195.peg.1854	CDS	contig00018	36265	37740	1476	T6SS component TssC (ImpC/VipB)	- none -	36265	37740
fig|6666666.644195.peg.1855	CDS	contig00018	37747	38160	414	T6SS lysozyme-like component TssE	- none -	37747	38160
fig|6666666.644195.peg.1856	CDS	contig00018	38164	40014	1851	T6SS component TssF (ImpG/VasA)	- none -	38164	40014
fig|6666666.644195.peg.1857	CDS	contig00018	39978	41060	1083	T6SS component TssG (ImpH/VasB)	- none -	39978	41060
fig|6666666.644195.peg.1858	CDS	contig00018	41085	42365	1281	T6SS forkhead associated domain protein ImpI/VasC	- none -	41085	42365
fig|6666666.644195.peg.1859	CDS	contig00018	42362	42886	525	T6SS secretion lipoprotein TssJ (VasD)	- none -	42362	42886
fig|6666666.644195.peg.1860	CDS	contig00018	42889	44220	1332	T6SS component TssK (ImpJ/VasE)	- none -	42889	44220
fig|6666666.644195.peg.1861	CDS	contig00018	44225	44986	762	T6SS outer membrane component TssL (ImpK/VasF)	- none -	44225	44986
fig|6666666.644195.peg.1862	CDS	contig00018	44995	47760	2766	T6SS AAA+ chaperone ClpV (TssH)	- none -	44995	47760
fig|6666666.644195.peg.1863	CDS	contig00018	47757	48500	744	Type VI secretion protein VasI	- none -	47757	48500
fig|6666666.644195.peg.1864	CDS	contig00018	48505	49917	1413	T6SS component TssA (ImpA)	- none -	48505	49917
fig|6666666.644195.peg.1865	CDS	contig00018	49936	52074	2139	T6SS component TssM (IcmF/VasK)	- none -	49936	52074
fig|6666666.644195.peg.1866	CDS	contig00018	52144	53460	1317	T6SS component TssM (IcmF/VasK)	- none -	52144	53460
fig|6666666.644195.peg.1867	CDS	contig00018	53471	54823	1353	Type VI secretion-related protein VasL	- none -	53471	54823
fig|6666666.644195.peg.1868	CDS	contig00018	54847	55329	483	T6SS component Hcp	- none -	54847	55329
fig|6666666.644195.peg.1869	CDS	contig00018	55373	56287	915	Putative inner membrane protein YafU	- none -	55373	56287
fig|6666666.644195.peg.1870	CDS	contig00018	56297	56776	480	hypothetical protein	- none -	56297	56776
fig|6666666.644195.peg.1871	CDS	contig00018	57698	56913	786	Uncharacterized lipoprotein YafT	- none -	56913	57698
fig|6666666.644195.rna.32	RNA	contig00018	58102	58026	77	tRNA-Asp-GTC	- none -	58026	58102
fig|6666666.644195.peg.1872	CDS	contig00018	58975	58235	741	DNA polymerase III epsilon subunit (EC 2.7.7.7)	CBSS-228410.1.peg.134, CBSS-342610.3.peg.1536	58235	58975
fig|6666666.644195.peg.1873	CDS	contig00018	59031	59498	468	Ribonuclease HI (EC 3.1.26.4)	CBSS-228410.1.peg.134, CBSS-342610.3.peg.1536, Ribonuclease H	59031	59498
fig|6666666.644195.peg.1874	CDS	contig00018	60217	59495	723	FIG005121: SAM-dependent methyltransferase (EC 2.1.1.-)	CBSS-228410.1.peg.134, CBSS-342610.3.peg.1536, Glutathione: Non-redox reactions	59495	60217
fig|6666666.644195.peg.1875	CDS	contig00018	60251	61006	756	Hydroxyacylglutathione hydrolase (EC 3.1.2.6)	CBSS-228410.1.peg.134, CBSS-342610.3.peg.1536, Glutathione: Non-redox reactions, Methylglyoxal Metabolism	60251	61006
fig|6666666.644195.peg.1876	CDS	contig00018	61216	62436	1221	Membrane-bound lytic murein transglycosylase D	- none -	61216	62436
fig|6666666.644195.peg.1877	CDS	contig00018	63107	62484	624	SAM-dependent methyltransferase YafE (UbiE paralog)	- none -	62484	63107
fig|6666666.644195.peg.1878	CDS	contig00018	63911	63111	801	UPF0294 protein YafD	- none -	63111	63911
fig|6666666.644195.peg.1879	CDS	contig00018	64152	65066	915	Transcriptional regulator YafC, LysR family	- none -	64152	65066
fig|6666666.644195.peg.1880	CDS	contig00018	65866	65063	804	Methylglyoxal reductase, dihydroxyacetone producing @ 2,5-didehydrogluconate reductase (2-dehydro-L-gulonate-forming) (EC 1.1.1.346)	- none -	65063	65866
fig|6666666.644195.peg.1881	CDS	contig00019	85	2	84	hypothetical protein	- none -	2	85
fig|6666666.644195.peg.1882	CDS	contig00019	1447	215	1233	D-3-phosphoglycerate dehydrogenase (EC 1.1.1.95)	Glycine and Serine Utilization, Pyridoxin (Vitamin B6) Biosynthesis, Serine Biosynthesis	215	1447
fig|6666666.644195.peg.1883	CDS	contig00019	1476	1598	123	FIG00638591: hypothetical protein	- none -	1476	1598
fig|6666666.644195.peg.1884	CDS	contig00019	2361	1702	660	Ribose-5-phosphate isomerase A (EC 5.3.1.6)	- none -	1702	2361
fig|6666666.644195.peg.1885	CDS	contig00019	2647	2417	231	Putative uncharacterized protein YqfE	- none -	2417	2647
fig|6666666.644195.peg.1886	CDS	contig00019	2789	3682	894	Transcriptional regulator ArgP, LysR family	- none -	2789	3682
fig|6666666.644195.peg.1887	CDS	contig00019	3886	6030	2145	Methylmalonyl-CoA mutase (EC 5.4.99.2)	Conversion of succinate to propionate, G3E family of P-loop GTPases (metallocenter biosynthesis)	3886	6030
fig|6666666.644195.peg.1888	CDS	contig00019	6023	7018	996	YgfD: protein that forms a complex with the methylmalonyl-CoA mutase in a pathway for conversion of succinyl-CoA to propionyl-CoA	Conversion of succinate to propionate	6023	7018
fig|6666666.644195.peg.1889	CDS	contig00019	7029	7814	786	Methylmalonyl-CoA decarboxylase (EC 4.1.1.41)	Conversion of succinate to propionate	7029	7814
fig|6666666.644195.peg.1890	CDS	contig00019	7838	9316	1479	Propionyl-CoA:succinyl-CoA transferase	Conversion of succinate to propionate	7838	9316
fig|6666666.644195.peg.1891	CDS	contig00019	10209	9313	897	LysR family transcriptional regulator YgfI	LysR-family proteins in Escherichia coli	9313	10209
fig|6666666.644195.peg.1892	CDS	contig00019	11116	10376	741	Protein of unknown function DUF541	CBSS-316407.3.peg.2816	10376	11116
fig|6666666.644195.peg.1893	CDS	contig00019	11844	11209	636	Arginine exporter protein ArgO	CBSS-316407.3.peg.2816	11209	11844
fig|6666666.644195.peg.1894	CDS	contig00019	12843	11983	861	Protein involved in stability of MscS mechanosensitive channel	CBSS-316407.3.peg.2816	11983	12843
fig|6666666.644195.peg.1895	CDS	contig00019	14280	13201	1080	Fructose-bisphosphate aldolase class II (EC 4.1.2.13)	- none -	13201	14280
fig|6666666.644195.repeat.16	REPEAT	contig00019	14306	14434	129	repeat region	- none -	14306	14434
fig|6666666.644195.peg.1896	CDS	contig00019	15658	14495	1164	Phosphoglycerate kinase (EC 2.7.2.3)	- none -	14495	15658
fig|6666666.644195.peg.1897	CDS	contig00019	16727	15708	1020	D-erythrose-4-phosphate dehydrogenase (EC 1.2.1.72)	Pyridoxin (Vitamin B6) Biosynthesis	15708	16727
fig|6666666.644195.peg.1898	CDS	contig00019	17099	17530	432	Predicted regulator of STY3230 transporter operon	- none -	17099	17530
fig|6666666.644195.peg.1899	CDS	contig00019	17553	18131	579	Substrate-specific component STY3230 of queuosine-regulated ECF transporter	ECF class transporters	17553	18131
fig|6666666.644195.peg.1900	CDS	contig00019	18132	18839	708	Transmembrane component STY3231 of energizing module of queuosine-regulated ECF transporter	ECF class transporters	18132	18839
fig|6666666.644195.peg.1901	CDS	contig00019	18827	19504	678	ATPase component STY3232 of energizing module of queuosine-regulated ECF transporter	ECF class transporters	18827	19504
fig|6666666.644195.peg.1902	CDS	contig00019	19498	20175	678	ATPase component STY3233 of energizing module of queuosine-regulated ECF transporter	ECF class transporters	19498	20175
fig|6666666.644195.peg.1903	CDS	contig00019	20860	20147	714	Uncharacterized sugar kinase YggC	- none -	20147	20860
fig|6666666.644195.peg.1904	CDS	contig00019	21366	20857	510	Fumarate hydratase FumE (EC 4.2.1.2)	- none -	20857	21366
fig|6666666.644195.peg.1905	CDS	contig00019	22353	21388	966	Fructose-1,6-bisphosphatase, GlpX type (EC 3.1.3.11)	- none -	21388	22353
fig|6666666.644195.peg.1906	CDS	contig00019	23627	22350	1278	Uncharacterized protein YggP	- none -	22350	23627
fig|6666666.644195.peg.1907	CDS	contig00019	25030	23642	1389	PTS system, mannitol-specific IIC component / PTS system, mannitol-specific IIB component (EC 2.7.1.197)	- none -	23642	25030
fig|6666666.644195.peg.1908	CDS	contig00019	25492	25058	435	PTS system, mannitol-specific cryptic IIA component (EC 2.7.1.197)	- none -	25058	25492
fig|6666666.644195.peg.1909	CDS	contig00019	25682	25512	171	FIG00637873: hypothetical protein	- none -	25512	25682
fig|6666666.644195.peg.1910	CDS	contig00019	27807	25816	1992	Transketolase (EC 2.2.1.1)	Pentose phosphate pathway	25816	27807
fig|6666666.644195.peg.1911	CDS	contig00019	28085	28843	759	Putative metalloprotease yggG (EC 3.4.24.-)	- none -	28085	28843
fig|6666666.644195.peg.1912	CDS	contig00019	29642	28899	744	2-dehydro-3-deoxyphosphogluconate aldolase (EC 4.1.2.14)	D-Galacturonate and D-Glucuronate Utilization	28899	29642
fig|6666666.644195.peg.1913	CDS	contig00019	30738	29629	1110	D-glucosaminate-6-phosphate ammonia-lyase	- none -	29629	30738
fig|6666666.644195.peg.1914	CDS	contig00019	31599	30742	858	PTS system, D-glucosaminate-specific IID component	- none -	30742	31599
fig|6666666.644195.peg.1915	CDS	contig00019	32348	31599	750	PTS system, D-glucosaminate-specific IIC component	- none -	31599	32348
fig|6666666.644195.peg.1916	CDS	contig00019	32859	32374	486	PTS system, D-glucosaminate-specific IIB component (EC 2.7.1.203)	- none -	32374	32859
fig|6666666.644195.peg.1917	CDS	contig00019	33298	32870	429	PTS system, D-glucosaminate-specific IIA component (EC 2.7.1.203)	- none -	32870	33298
fig|6666666.644195.peg.1918	CDS	contig00019	36257	33417	2841	RpoN-dependent transcriptional activator of D-glucosaminate utilization operon, NtrC family	- none -	33417	36257
fig|6666666.644195.peg.1919	CDS	contig00019	37394	36474	921	Agmatinase (EC 3.5.3.11)	Arginine and Ornithine Degradation, Polyamine Metabolism	36474	37394
fig|6666666.644195.peg.1920	CDS	contig00019	38261	37530	732	hypothetical protein	- none -	37530	38261
fig|6666666.644195.peg.1921	CDS	contig00019	40383	38407	1977	Biosynthetic arginine decarboxylase (EC 4.1.1.19)	Arginine and Ornithine Degradation, Polyamine Metabolism	38407	40383
fig|6666666.644195.peg.1922	CDS	contig00019	40523	40392	132	Uncharacterized protein YqgB	- none -	40392	40523
fig|6666666.644195.peg.1923	CDS	contig00019	40760	40617	144	hypothetical protein	- none -	40617	40760
fig|6666666.644195.peg.1924	CDS	contig00019	41122	40871	252	Uncharacterized protein YqgD	- none -	40871	41122
fig|6666666.644195.peg.1925	CDS	contig00019	41178	42332	1155	S-adenosylmethionine synthetase (EC 2.5.1.6)	Methionine Biosynthesis, Methionine Degradation	41178	42332
fig|6666666.644195.peg.1926	CDS	contig00019	42768	44162	1395	Galactose-proton symport	- none -	42768	44162
fig|6666666.644195.peg.1927	CDS	contig00019	44239	44736	498	Protein SprT	- none -	44239	44736
fig|6666666.644195.peg.1928	CDS	contig00019	44831	45538	708	Endonuclease I precursor (EC 3.1.21.1) @ Extracellular deoxyribonuclease Dns (EC 3.1.21.-)	- none -	44831	45538
fig|6666666.644195.peg.1929	CDS	contig00019	45618	46349	732	16S rRNA (uracil(1498)-N(3))-methyltransferase (EC 2.1.1.193)	- none -	45618	46349
fig|6666666.644195.peg.1930	CDS	contig00019	46362	47312	951	Glutathione synthetase (EC 6.3.2.3)	Glutathione: Biosynthesis and gamma-glutamyl cycle	46362	47312
fig|6666666.644195.peg.1931	CDS	contig00019	47349	47984	636	UPF0301 protein YqgE	- none -	47349	47984
fig|6666666.644195.peg.1932	CDS	contig00019	47984	48400	417	Putative pre-16S rRNA nuclease YqgF	- none -	47984	48400
fig|6666666.644195.peg.1933	CDS	contig00019	49556	48576	981	Twitching motility protein PilT	Type IV pilus	48576	49556
fig|6666666.644195.peg.1934	CDS	contig00019	49574	50278	705	Pyridoxal phosphate-containing protein YggS	- none -	49574	50278
fig|6666666.644195.peg.1935	CDS	contig00019	50296	50862	567	Cell division integral membrane protein, YggT and half-length relatives	- none -	50296	50862
fig|6666666.644195.peg.1936	CDS	contig00019	50859	51149	291	UPF0235 protein VC0458	- none -	50859	51149
fig|6666666.644195.peg.1937	CDS	contig00019	51157	51750	594	Nucleoside 5-triphosphatase RdgB (dHAPTP, dITP, XTP-specific) (EC 3.6.1.66)	- none -	51157	51750
fig|6666666.644195.peg.1938	CDS	contig00019	51743	52879	1137	Oxygen-independent coproporphyrinogen-III oxidase-like protein YggW	- none -	51743	52879
fig|6666666.644195.peg.1939	CDS	contig00019	54041	53034	1008	Putative alpha helix chain	- none -	53034	54041
fig|6666666.644195.peg.1940	CDS	contig00019	55204	54158	1047	L-asparaginase (EC 3.5.1.1)	Glutamine, Glutamate, Aspartate and Asparagine Biosynthesis	54158	55204
fig|6666666.644195.peg.1941	CDS	contig00019	56099	55380	720	FIG004016: Uncharacterized protein YggN	- none -	55380	56099
fig|6666666.644195.peg.1942	CDS	contig00019	56260	56120	141	hypothetical protein	- none -	56120	56260
fig|6666666.644195.peg.1943	CDS	contig00019	56609	56283	327	FIG002060: uncharacterized protein YggL	- none -	56283	56609
fig|6666666.644195.peg.1944	CDS	contig00019	57328	56609	720	tRNA (guanine(46)-N(7))-methyltransferase (EC 2.1.1.33)	- none -	56609	57328
fig|6666666.644195.peg.1945	CDS	contig00019	57489	58541	1053	A/G-specific adenine glycosylase (EC 3.2.2.-)	DNA repair, bacterial	57489	58541
fig|6666666.644195.peg.1946	CDS	contig00019	58569	58844	276	FIG001341: Probable Fe(2+)-trafficking protein YggX	- none -	58569	58844
fig|6666666.644195.peg.1947	CDS	contig00019	58909	59988	1080	Membrane-bound lytic murein transglycosylase C (EC 3.2.1.n1)	- none -	58909	59988
fig|6666666.644195.peg.1948	CDS	contig00019	60128	59994	135	hypothetical protein	- none -	59994	60128
fig|6666666.644195.peg.1949	CDS	contig00019	60190	61446	1257	Nucleoside permease NupG	- none -	60190	61446
fig|6666666.644195.peg.1950	CDS	contig00019	63631	61496	2136	Ornithine decarboxylase (EC 4.1.1.17)	Arginine and Ornithine Degradation, Polyamine Metabolism	61496	63631
[truncated: 3,628 more rows]
