# Supplementary material for: Multidrug resistance among uropathogenic clonal group A E. Coli isolates from Pakistani women with uncomplicated urinary tract infections
Source: BMC Microbiol. 2024 Mar 7;24:74. doi: 10.1186/s12866-024-03221-8 (PMC10919050; doi:10.1186/s12866-024-03221-8)
Supplement: Supplementary file 5 — Supplementary Material 5 [file 12866_2024_3221_MOESM5_ESM.xlsx]

## Sheet: Sheet1
Table S3. Computational based prediction and characterizations of T6SS components in the genus Escherichia coli B2 with K-12
Locus 1		Alternate name/function	Escherichia coli B2	Escherichia coli K-12
	ClpB	ClpB protein	+	+
	ImpH	ImpH/VasB	+	+
	ImpG	Protein ImpG/VasA	+	+
	ImpE	ImpE	+	+
	PrpC	Protein serine/threonine phosphatase PrpC	+	+
	ImpI	ImpI/VasC	+	+
	ImpD	ImpD	+	+
	ImpC	Uncharacterized protein ImpC	+	+
	ImpB	Uncharacterized protein ImpB	+	+
	ImpA	Uncharacterized protein ImpA	+	+
	ImpM	Protein phosphatase ImpM	−	−
	IcmF	IcmF-related protein	−	−
	ImpK	ImpK/VasF, OmpA/MotB domain	−	−
	ImpJ	ImpJ/VasE	+	+
	VasD	Lipoprotein/VasD	−	−
Locus 2
	ClpB	ClpB protein	+	+
	ImpH	ImpH/VasB	+	+
	ImpG	Protein ImpG/VasA	+	+
	ImpF	ImpF	+	+
	ImpE	ImpE	+	+
	PrpC	Protein serine/threonine phosphatase PrpC	+	+
	ImpI	ImpI/VasC	+	+
	ImpD	ImpD	+	+
	ImpC	Uncharacterized protein ImpC	+	+
	ImpB	Uncharacterized protein ImpB	+	+
	ImpA	Uncharacterized protein ImpA	−	−
	ImpM	Protein phosphatase ImpM	−	−
	IcmF	IcmF-related protein	−	−
	ImpK	ImpK/VasF, OmpA/MotB domain	+	+
	ImpJ	ImpJ/VasE	−	−
	VasD	Lipoprotein/VasD
